# Supplementary material for: ECGA: A web server to explore and analyze extrachromosomal gene in cancer
Source: Comput Struct Biotechnol J. 2024 Nov 5;23:3955–66. doi: 10.1016/j.csbj.2024.11.009 (PMC11584521; doi:10.1016/j.csbj.2024.11.009)
Supplement: Supplementary file 2 — Supplementary material [file mmc2.xlsx]

## Sheet: TcgaTargetGtex_RSEM_Hugo_norm_c
Supplementary Table 2. The result of gene differential expression in OV-TCGA-GTEx analyzed by the ‘DE analysis’ tool.
geneid	log2fc	pvalue	padj	isdeg	isEcdnaGene
CTB-31O20.6	5.32096	1.39807831905107e-121	8.190082600833091e-117	True	False
GOLGA8M	6.72868	5.94355262524145e-99	1.7408962816963498e-94	True	False
RP11-323N12.5	-7.95417	5.99758570826038e-98	1.17114856125201e-93	True	False
CLDN3	-11.9894	1.0633528848879e-95	1.55730688374044e-91	True	False
ILDR1	-8.36702	4.6666147247851496e-94	5.46749914385277e-90	True	False
LINC00304	5.56951	7.24097586735241e-93	7.06972678808953e-89	True	False
AP000251.3	-6.33922	1.5983385635635698e-92	1.28121215545001e-88	True	False
MRGPRF-AS1	5.29436	1.7496623894436797e-92	1.28121215545001e-88	True	True
SMPDL3B	-8.86375	1.4269673090076802e-91	9.288130214330999e-88	True	False
GPRASP1	6.32007	1.84367196013156e-90	1.01627028364334e-86	True	False
AL162151.3	7.6406	1.90829332378702e-90	1.01627028364334e-86	True	False
RP11-236L14.2	7.05855	5.18282367464673e-90	2.53012494737067e-86	True	False
LOC100421166	6.33504	6.2632098209415e-90	2.82234688092749e-86	True	False
RP11-327J17.9	6.32299	1.53761624920018e-89	6.43393553531397e-86	True	False
HIGD1AP11	3.97199	6.44878575232661e-89	2.51850878771363e-85	True	False
AP1M2	-9.70838	8.31099452707769e-89	3.04291481494212e-85	True	False
OVOL2	-8.41235	9.46302145350949e-89	3.26090152804729e-85	True	False
CTC-439O9.1	6.29894	1.4537332315464e-88	4.73117480206776e-85	True	False
GOLGA6L17P	4.97701	1.6304723552490302e-88	5.02708952857072e-85	True	False
RP11-22C11.2	-6.52506	1.75634461882154e-88	5.14442120575923e-85	True	False
SNHG24	5.76855	2.13842066119558e-88	5.96527717873802e-85	True	False
ABCA10	7.92788	5.44528826904743e-88	1.44995650949576e-84	True	False
DIO3OS	8.67067	1.30782835627354e-85	3.3310388234287e-82	True	False
FGF10	7.14882	2.1437511484337e-85	5.2326285844331e-82	True	False
SMIM22	-8.81939	2.66172843786125e-85	6.23706854473399e-82	True	False
TMEM238	-7.20749	6.452877745615331e-85	1.45390781236881e-81	True	False
RPS4Y1	3.49681	3.80677388308992e-84	8.25943040167743e-81	True	False
AC012123.1	-6.53231	4.27068177040836e-84	8.93502888543901e-81	True	False
KLK8	-9.75647	9.15141856064448e-84	1.84861810586591e-80	True	False
RP11-522B15.6	4.13876	9.48103421051003e-84	1.85136155028629e-80	True	False
C1orf210	-8.12327	1.06914613826862e-83	2.02037580406175e-80	True	True
SLC1A7	6.05737	2.02577254877811e-83	3.60358477265564e-80	True	False
NEK2	-7.77315	2.02998066775296e-83	3.60358477265564e-80	True	False
CACNB2	5.1235	6.42360343603759e-83	1.1067679790779899e-79	True	False
KLK7	-10.441	9.981410368993839e-83	1.6706314309315098e-79	True	False
GCKR	6.24305	1.27339112400717e-82	2.07212570654067e-79	True	False
FOLR1	-11.2712	2.3530787006309298e-82	3.72555955031515e-79	True	False
CLDN4	-8.69857	3.3537321485683e-82	5.1701311314547296e-79	True	False
LL0XNC01-116E7.1	4.03901	3.6702211213738097e-82	5.51295444900511e-79	True	False
MAL2	-9.5839	3.84240387020637e-82	5.627296528013989e-79	True	False
ANGPTL5	7.42371	4.98929251513836e-82	7.12872548364196e-79	True	True
U47924.27	-6.214	1.5218774119921399e-81	2.12269287314075e-78	True	False
RP11-171I2.1	4.29674	3.00909382398882e-81	4.09943547216487e-78	True	False
HSPD1P11	5.20528	7.79752315429777e-81	1.03815159977709e-77	True	False
TMEM139	-6.40578	1.28862595014501e-80	1.6775332618987799e-77	True	False
CDC20	-7.37944	1.46557253460109e-80	1.86640662281449e-77	True	True
SERPINA10	5.36758	3.8052970284451995e-80	4.742938409007409e-77	True	True
ADRB3	8.01121	7.52298906537809e-80	9.04163478063287e-77	True	True
FAM181A	-7.39531	7.56286345830578e-80	9.04163478063287e-77	True	True
CDC25C	-6.77326	1.77245060544999e-79	2.07663857835732e-76	True	False
PRSS8	-8.75498	1.8982986602530998e-79	2.18047517286837e-76	True	False
UBE2C	-8.2202	2.1099046377311898e-79	2.37692929967175e-76	True	False
MARVELD2	-5.83809	2.31724291807249e-79	2.56125296950198e-76	True	False
ESRP1	-9.02913	2.5100061637724798e-79	2.72293835333251e-76	True	False
RP11-616M22.12	4.93218	4.34636531853832e-79	4.62935321318715e-76	True	False
SCN7A	8.27928	4.88730302569966e-79	5.1125553312234304e-76	True	False
RP11-1055B8.4	6.9474	6.2060824083262e-79	6.3782195361782e-76	True	False
SLC34A2	-10.8334	6.550675620113219e-79	6.616295318997461e-76	True	False
DNM1P47	5.52958	7.74506417947043e-79	7.69006109656877e-76	True	False
TSPYL2	5.32868	1.0766247927330001e-78	1.05116261638486e-75	True	False
EPCAM	-8.86817	1.14536774500819e-78	1.09994734213647e-75	True	False
NR2F2-AS1	5.38396	1.37005677755861e-78	1.29450477558324e-75	True	False
MIR3648-2	-5.28035	2.42393594275699e-78	2.21869674160386e-75	True	False
MIR3648-1	-5.28035	2.42393594275699e-78	2.21869674160386e-75	True	False
MFSD6L	-6.4148	3.2055819818019897e-78	2.88901843193757e-75	True	False
DEPDC1	-6.95188	7.869915053626709e-78	6.98526505691676e-75	True	False
WFIKKN2	9.83873	1.12879982136364e-77	9.86958542317958e-75	True	False
CBLC	-8.1728	1.1713815890538e-77	1.00912801277001e-74	True	True
CASP12	5.23408	1.4110076591143599e-77	1.1979455025880901e-74	True	False
TMPRSS3	-8.97974	1.5642650726714498e-77	1.30720860868335e-74	True	False
PGM5P2	5.2737	1.5964688615782198e-77	1.30720860868335e-74	True	False
KRT7	-9.20696	1.60664754485586e-77	1.30720860868335e-74	True	False
ABCA6	6.72762	1.92271451824233e-77	1.54293889305691e-74	True	False
KDF1	-7.67003	1.96347904696347e-77	1.55435900067794e-74	True	False
CRB3	-6.40123	2.1294986720521396e-77	1.66330882276649e-74	True	False
LINC00958	-7.45689	2.3573031400972297e-77	1.81701546381626e-74	True	False
PLA2G5	6.90223	2.7719352091042597e-77	2.10886670759138e-74	True	False
CLDN7	-7.62852	3.37590438132007e-77	2.52012520219335e-74	True	False
E2F8	-7.16237	3.3985403283193397e-77	2.52012520219335e-74	True	False
SKA3	-6.26231	4.0907614864198895e-77	2.99551123294954e-74	True	False
CTD-2536I1.3	4.28118	4.2411370489157594e-77	3.06728456126585e-74	True	False
RP11-53M11.5	-4.71071	4.42835652963928e-77	3.16362870564389e-74	True	False
ABCA8	7.61041	4.50710119103645e-77	3.18109029966393e-74	True	False
RP11-283G6.5	-7.42359	6.08925585050217e-77	4.24660353545557e-74	True	False
SYTL4	5.17159	8.00783408643351e-77	5.5189050425572006e-74	True	False
AC008992.1	4.81991	1.3422092420919701e-76	9.1427860012779e-74	True	False
CENPA	-6.9784	1.68139426791789e-76	1.1321581334356101e-73	True	False
CTD-2104P17.1	4.59234	1.7753635045512302e-76	1.17450671681497e-73	True	False
TJP3	-7.44201	1.78438568471915e-76	1.17450671681497e-73	True	False
ZNF540	4.88163	2.58751248519878e-76	1.68421187661589e-73	True	True
KIF20A	-7.11476	5.2285742660105704e-76	3.343898287059e-73	True	False
RP11-469H8.6	-6.72615	5.2515088921225e-76	3.343898287059e-73	True	False
PROK1	9.206	9.47811328015899e-76	5.95869168075983e-73	True	False
WFDC2	-8.8233	9.56141100342131e-76	5.95869168075983e-73	True	False
MTMR9LP	4.86571	1.30029158332261e-75	8.0181453939602e-73	True	False
LINC01224	-7.35185	1.47911326929205e-75	9.025826502958081e-73	True	False
C1orf106	-7.72113	2.4474536760769e-75	1.47808539998207e-72	True	False
RAB19	-4.45427	3.74652394116679e-75	2.23954203058665e-72	True	False
ELF3	-8.16443	3.83497967380649e-75	2.2692620633460397e-72	True	False
TPX2	-7.28189	3.87670222971311e-75	2.27101093318823e-72	True	False
RP11-334A14.8	5.11039	4.15992358507799e-75	2.41279686670746e-72	True	False
TDRD10	5.36954	4.2819597075224e-75	2.45923021202323e-72	True	False
TPSG1	4.65389	5.5283505019233e-75	3.14423592964242e-72	True	False
ABCA9	7.03006	7.34198164253199e-75	4.13558294808814e-72	True	False
AASS	5.69732	7.55010134555087e-75	4.21230939927348e-72	True	False
GSTM5	7.48051	8.45874944339671e-75	4.6747358598455e-72	True	False
FGF22	5.0783	1.30212598438832e-74	7.09216318709369e-72	True	False
RP11-608O21.1	-4.93742	1.30751203326355e-74	7.09216318709369e-72	True	False
RP6-24A23.8	4.46577	1.36316533694826e-74	7.32620078933631e-72	True	False
HIST1H4C	-5.86571	1.56555647432224e-74	8.33744216566101e-72	True	False
ASIP	6.12787	1.88594702550311e-74	9.95321285594574e-72	True	True
GOLGA8N	4.50682	2.37531724585977e-74	1.24239696053313e-71	True	False
KSR2	-6.28949	2.4361292267352403e-74	1.26292819673785e-71	True	False
BIRC5	-6.89571	3.4869496119189203e-74	1.79183329136686e-71	True	False
MEG3	8.10358	3.91801600962353e-74	1.99583735530223e-71	True	False
MPPED1	5.82553	4.61942708400606e-74	2.3328505000703298e-71	True	False
AC007796.1	3.78658	5.14487036074867e-74	2.575997013701e-71	True	False
HMGA1	-6.73867	5.7208704063417e-74	2.84012126503307e-71	True	False
RP11-449J21.5	-6.35877	6.0901879078621006e-74	2.99806132630647e-71	True	False
SGOL1	-5.95709	7.06488501349864e-74	3.4489002414647e-71	True	False
SAMD10	-5.90904	8.17390148388242e-74	3.95731671758113e-71	True	False
KIAA0101	-6.82186	9.69233970465636e-74	4.6539914117907696e-71	True	False
ACADL	6.7726	1.3500367280317201e-73	6.42979687518914e-71	True	False
WISP2	6.6382	1.71301696299526e-73	8.09276183138914e-71	True	False
GRHL2	-7.7882	2.1848156858877502e-73	1.02390950155992e-70	True	False
GOLGA6L4	4.81581	2.51312165187464e-73	1.1684220594322899e-70	True	False
MYH14	-6.95667	3.05530277168849e-73	1.40931253282113e-70	True	False
HLF	6.30556	3.3808827292409303e-73	1.54730852470049e-70	True	True
RPL41P2	3.9981	4.1867102149435e-73	1.90125326435353e-70	True	False
BSPRY	-6.73169	4.3556916199405505e-73	1.96277515990567e-70	True	False
PBK	-7.53838	5.53349547557916e-73	2.4744862477473498e-70	True	False
NEIL3	-6.13086	7.03556485716441e-73	3.1223517037693096e-70	True	False
CKAP2L	-6.76785	1.04686911504195e-72	4.61102553596035e-70	True	True
TTK	-6.4258	1.16286642499346e-72	5.0837222419807495e-70	True	False
CTB-50L17.14	6.98083	1.27856230441593e-72	5.5481080262955096e-70	True	False
LINC01554	4.21873	1.29428126758594e-72	5.5750213923861494e-70	True	False
OR7E14P	-5.68168	1.67713918829984e-72	7.171422685386339e-70	True	False
FAM83H	-7.47993	1.74992606548652e-72	7.42843614799026e-70	True	False
STXBP5L	6.66979	1.88182322220653e-72	7.93086950935833e-70	True	False
ST14	-7.9047	3.33176611402909e-72	1.3941299337567e-69	True	False
AC092155.4	5.3101	3.41215237742421e-72	1.41764041433963e-69	True	False
C6orf132	-7.01519	3.5871917029805e-72	1.47986814895986e-69	True	False
VGLL1	-8.31264	4.86501759634309e-72	1.9929901804991199e-69	True	False
AL132709.8	4.48423	5.04763491742506e-72	2.05344097984498e-69	True	False
CTD-3035K23.7	5.45787	5.18617823467288e-72	2.09525177355429e-69	True	False
CD24	-9.10273	5.69171098943214e-72	2.2837405580268798e-69	True	False
KRT8	-7.50962	5.79205791293708e-72	2.3062614237587898e-69	True	False
RP11-1000B6.7	3.89575	5.82657671798537e-72	2.3062614237587898e-69	True	False
UBE2T	-5.57506	9.3596926455138e-72	3.67986681118687e-69	True	False
PTTG1	-5.98125	1.11153332976061e-71	4.34098226604711e-69	True	False
SGCZ	4.30578	1.1558118829429e-71	4.48401429898529e-69	True	False
UCP2	-6.80994	1.19769587022898e-71	4.61593564301868e-69	True	False
MISP	-6.56249	1.2912429476888e-71	4.94394138029788e-69	True	False
SCGB2A1	-9.41288	1.31295707699459e-71	4.994437566715589e-69	True	False
RDM1	-5.15441	1.32739223974795e-71	5.016771922366101e-69	True	False
GRB7	-6.4967	1.50953524583889e-71	5.6685951433646e-69	True	False
RHPN1-AS1	-5.91205	1.82305310863343e-71	6.80231045585063e-69	True	False
EXO1	-5.05189	1.84217885893958e-71	6.830169603515159e-69	True	False
LAMA2	6.04695	2.3162110258308998e-71	8.533708056867919e-69	True	False
CTD-2536I1.2	5.63051	3.95236166712078e-71	1.44708311763502e-68	True	False
PKP3	-7.49326	4.33612222293556e-71	1.5777290431166902e-68	True	False
GOLGA8IP	4.46675	5.1391733163153e-71	1.85838217310535e-68	True	False
EHF	-8.21956	6.9581523137860595e-71	2.50070871591351e-68	True	False
CTD-2396E7.11	-5.7762	7.90471890354057e-71	2.82357523224579e-68	True	False
GOLGA8S	4.69606	8.48824895225402e-71	3.01363704164844e-68	True	False
KDM5D	2.79075	1.00910606838705e-70	3.56111099952902e-68	True	False
RASAL1	-7.6117	1.0943120063975499e-70	3.83867614651347e-68	True	False
MYBL2	-8.1402	1.14996881875427e-70	4.00990020068119e-68	True	False
DUSP26	6.23095	1.36308362631265e-70	4.72489952148056e-68	True	False
RP11-109J4.1	-6.37991	1.3829839224335e-70	4.7656812447104e-68	True	False
CTD-2297D10.2	6.84693	1.54727212093332e-70	5.3006285448184e-68	True	False
TMC4	-5.9719	1.6191802055839498e-70	5.51472067577404e-68	True	False
CTD-2373N4.3	4.86193	1.8998119589150198e-70	6.4331147031908e-68	True	False
MEG8	5.33385	2.71546760386959e-70	9.14223032771749e-68	True	False
NMU	-7.60549	3.08698235499322e-70	1.0333629333591902e-67	True	False
KLK5	-9.95408	3.23945992734e-70	1.07824319320173e-67	True	False
SYNE1	5.11258	3.65773211495365e-70	1.2105853391305101e-67	True	False
STARD9	4.89715	4.98135045668641e-70	1.63939601743341e-67	True	False
LAMP3	-7.23402	5.35392220170855e-70	1.7521682485937902e-67	True	False
CACNA1H	6.2951	6.64654120699669e-70	2.16311683581707e-67	True	False
RN7SL417P	3.89868	7.382227181825549e-70	2.38927210242278e-67	True	False
MEF2C-AS1	4.5158	7.63618467615218e-70	2.4578864533718203e-67	True	False
MELK	-6.20774	9.327523952277479e-70	2.9560301761425603e-67	True	False
HAND2-AS1	7.08017	9.331540160775459e-70	2.9560301761425603e-67	True	False
PEAR1	4.3455	9.3352039498536e-70	2.9560301761425603e-67	True	False
C6orf223	-7.21592	1.11978699813142e-69	3.52678721169553e-67	True	False
CDCA8	-5.12034	1.1271798670588001e-69	3.53108683380595e-67	True	True
DTL	-5.49937	1.22004507013309e-69	3.80167341773758e-67	True	False
LCN2	-9.44491	1.64085666221302e-69	5.0858742925450205e-67	True	False
C19orf33	-6.72467	1.71776465678742e-69	5.2962300715402205e-67	True	True
ESPN	-8.02404	1.79465570548073e-69	5.50433119805061e-67	True	False
AC009501.4	3.84975	2.20195013155245e-69	6.718356284191361e-67	True	False
RP11-27G14.4	-4.9584	2.34585316001559e-69	7.12033284802451e-67	True	False
PKMYT1	-6.33194	2.4016561508664e-69	7.252134998654891e-67	True	False
RP11-256I23.1	4.41984	2.45715220185926e-69	7.37662927990539e-67	True	False
ASF1B	-5.85871	2.4680687234111e-69	7.37662927990539e-67	True	False
CCNB2	-5.43834	2.67888306153215e-69	7.96494478582918e-67	True	False
SKA1	-6.08986	2.69209994297499e-69	7.96494478582918e-67	True	False
RP3-525N10.2	5.30566	3.95054240748007e-69	1.16294836569141e-66	True	False
ALDH1L1-AS2	6.0033	5.386302365661549e-69	1.57252535265122e-66	True	False
RP11-395N3.1	3.93587	5.39556504468847e-69	1.57252535265122e-66	True	False
AURKB	-6.70209	5.79029299991615e-69	1.67921363479252e-66	True	False
PRR7	-5.30442	8.45535936085046e-69	2.44001678186197e-66	True	True
SAPCD2	-6.54192	8.86776376823754e-69	2.54648269268198e-66	True	False
CMYA5	5.72617	9.35579458717133e-69	2.67352098883455e-66	True	False
WHAMMP3	4.4075	1.02749120672607e-68	2.92191564957379e-66	True	False
EGFL6	-7.37116	1.24713688834984e-68	3.52939739403005e-66	True	False
RP11-259P15.4	4.24306	1.2723858474421e-68	3.58354016004836e-66	True	False
SPC24	-5.56556	1.52658783109214e-68	4.27890151833535e-66	True	True
RHBG	7.41451	1.6845594016940101e-68	4.69919877669699e-66	True	False
RP11-354K4.2	4.83331	1.69692610145611e-68	4.71126198812325e-66	True	False
IL4I1	-7.35709	1.83243332453687e-68	5.06348002757993e-66	True	False
KIAA1755	5.01638	1.87297705713701e-68	5.1512145062978e-66	True	False
VIT	7.10518	2.25595174183006e-68	6.17550976580125e-66	True	False
KRT8P3	-5.86287	2.31425514594932e-68	6.30564561417941e-66	True	False
ARMCX4	4.04717	2.3312337447936102e-68	6.322500185359e-66	True	False
MYCL	-7.25625	2.51168568287225e-68	6.78050963079903e-66	True	True
RP11-429J17.7	-4.68171	2.70645263359454e-68	7.27278448296337e-66	True	False
NCAPH	-5.80309	2.7572448978889502e-68	7.37544124946269e-66	True	False
CDT1	-5.07106	3.02491672116206e-68	8.05466574738156e-66	True	False
EPPK1	-7.1391	3.4675392397519902e-68	9.19148942099147e-66	True	False
UBE2Q2P1	4.25101	3.64717607583132e-68	9.62410908550786e-66	True	False
KIF14	-5.03132	3.83725851317904e-68	1.00802888323113e-65	True	False
KLHL14	-6.05657	3.91319251721983e-68	1.0233871913002501e-65	True	False
LINC01132	-5.71261	4.07155383692378e-68	1.0600697569814801e-65	True	False
GOLGA6L3	5.07679	4.4630210548672905e-68	1.15685060360699e-65	True	False
RP5-1024N4.4	4.44269	4.69224360507195e-68	1.2109089102586801e-65	True	False
AQP5	-8.06869	4.8801823286632e-68	1.25388579383956e-65	True	False
C4BPB	8.10196	5.01640038390634e-68	1.28325655410313e-65	True	False
CEP55	-7.10482	5.70306160758094e-68	1.45256979145087e-65	True	False
RP11-182J1.14	4.76537	5.77411253331005e-68	1.46429994075254e-65	True	False
MSLN	-9.95582	6.468165664672461e-68	1.63323971035421e-65	True	False
LYPD6B	-7.42543	6.67203927721399e-68	1.67748812402778e-65	True	False
RP11-3J1.1	-3.99031	7.04839465009891e-68	1.76453849144207e-65	True	False
FAM83H-AS1	-7.31117	7.7634082652607e-68	1.93526901952016e-65	True	False
C1orf186	-9.52889	8.80746896416399e-68	2.1821563367502998e-65	True	False
RIPK4	-6.70259	8.82830699048875e-68	2.1821563367502998e-65	True	False
BUB1	-5.52771	8.87986068552824e-68	2.18567696982744e-65	True	False
HMMR	-5.66906	9.57237434113326e-68	2.34627305974028e-65	True	False
SERINC2	-6.51532	1.03005291561139e-67	2.51423041039295e-65	True	False
MUM1L1	7.09235	1.0522290314594301e-67	2.55770244364834e-65	True	False
ADAMTS9-AS2	5.41329	1.09736520988855e-67	2.6563946843174e-65	True	False
FOXM1	-5.6205	1.11007926536385e-67	2.67611331046418e-65	True	True
NCAM1-AS1	4.56889	1.15291708515113e-67	2.76799326906714e-65	True	False
DIO3	6.22141	1.1728140260107701e-67	2.80427014113213e-65	True	False
DDX3Y	2.80954	1.17844595487448e-67	2.80628221473585e-65	True	False
LRRC8E	-6.26476	1.4079210831463502e-67	3.33916700290674e-65	True	False
KIF4A	-5.84124	1.62757339290519e-67	3.844551489104e-65	True	False
RP11-321P16.1	3.68067	1.7404726726687403e-67	4.09472408183162e-65	True	False
RP11-597D13.9	4.95883	1.95999286422747e-67	4.59273367917237e-65	True	False
SLPI	-8.81006	2.1589066944648e-67	5.03868179555548e-65	True	False
KIF18A	-4.89335	2.77060499022934e-67	6.44066710050099e-65	True	False
CDCA5	-5.01241	3.22766227966739e-67	7.47350529664804e-65	True	False
LINC00924	5.58904	3.28239060001887e-67	7.57030408424037e-65	True	False
RP11-359J14.2	3.8349	3.47807481196771e-67	7.99016080626982e-65	True	False
RP11-394O4.5	5.54716	3.9187104995756304e-67	8.96726483498594e-65	True	False
MSLNL	-5.21054	3.95030538633386e-67	9.00439065512933e-65	True	False
METTL7B	-6.83528	5.0482039789149e-67	1.14623580344501e-64	True	False
GOLGA8R	4.8866	7.2421166205671e-67	1.63506341531605e-64	True	False
CSDC2	6.38922	7.256900496443761e-67	1.63506341531605e-64	True	False
TOP2A	-6.65473	7.61141370221227e-67	1.70836868233447e-64	True	False
AC093642.1	6.2812	7.91008993868966e-67	1.76862968968847e-64	True	False
LL0XNC01-240C2.1	4.39059	8.004928968741731e-67	1.7830294445546002e-64	True	False
DDIAS	-4.63604	9.52700202798262e-67	2.11402009773201e-64	True	True
TK1	-6.04182	1.06528337155792e-66	2.3549194411032002e-64	True	False
SNHG23	5.13447	1.08812453199193e-66	2.39636929355712e-64	True	False
AC025165.8	4.87832	1.16283392256431e-66	2.55130988830487e-64	True	False
RP11-283G6.4	-6.91358	1.32030167369542e-66	2.88599225174445e-64	True	False
RP3-333H23.9	4.23011	1.33013785754292e-66	2.8966842316997e-64	True	False
AC007009.1	-5.40574	1.40164592585537e-66	3.04110444379754e-64	True	False
ALDH3B2	-8.45412	1.41695146099167e-66	3.0629680271716896e-64	True	False
KRT86	-5.77768	1.45200139587021e-66	3.12719462395121e-64	True	False
S100A1	-7.54029	1.46562863295087e-66	3.14498135336612e-64	True	True
PLIN5	6.61089	1.60054897437471e-66	3.42196202437389e-64	True	False
RP11-395I14.2	3.48441	1.88316198689969e-66	4.01154590380256e-64	True	False
KCTD8	5.16721	1.93335203064612e-66	4.10353968504639e-64	True	False
RP6-24A23.7	6.67368	2.28047353535458e-66	4.82283105323489e-64	True	False
PRR15L	-6.96849	2.53165384592174e-66	5.33477748014178e-64	True	False
RP11-475B2.1	3.90396	2.54566105677142e-66	5.34506703823392e-64	True	False
RP11-752D24.2	5.61121	2.55950044726983e-66	5.35493198933978e-64	True	False
FOXQ1	-7.9791	2.80563157485766e-66	5.848992999528e-64	True	False
RP11-532F12.5	-5.8152	2.92065687640897e-66	6.06719859847212e-64	True	False
SLC22A3	6.97551	2.98219648352215e-66	6.17314672089085e-64	True	False
PRRT2	5.60038	3.02839678435395e-66	6.24670816986755e-64	True	False
CP	-8.48842	3.45068778737485e-66	7.09279793937564e-64	True	False
KIF11	-4.85544	3.76724592006774e-66	7.71639976375833e-64	True	False
GLOD5	-5.55285	3.88023586669677e-66	7.92014276330883e-64	True	False
BIK	-6.29442	3.98721845220843e-66	8.11025153294521e-64	True	False
IZUMO4	4.43417	4.58438685451017e-66	9.29266319460416e-64	True	False
GRK5	4.12953	5.83306774169232e-66	1.17829979784854e-63	True	False
STAR	9.96816	6.46871391677787e-66	1.30221213044249e-63	True	True
LINC01229	4.22972	6.620330086153501e-66	1.3281697149895801e-63	True	False
FAM13A-AS1	3.9825	7.01829339904574e-66	1.4032035686330998e-63	True	False
SPINT1	-6.41969	7.51629136123014e-66	1.49765940215042e-63	True	False
FOXJ1	-8.84122	8.12197560384622e-66	1.6128591621997102e-63	True	False
LCN6	5.57022	8.74995097779842e-66	1.73169215618382e-63	True	False
FAM181A-AS1	-4.37684	8.80168131085779e-66	1.7360649591628301e-63	True	True
GLRA4	3.84643	9.194457898236059e-66	1.80745147025693e-63	True	False
EPHX4	-5.46843	1.0340741126074101e-65	2.02598981908543e-63	True	False
ANKRD29	4.36852	1.17683597787143e-65	2.29800761398954e-63	True	False
DLGAP5	-6.93724	1.49272820551431e-65	2.90516647864564e-63	True	False
RP11-522B15.3	4.46582	1.6636572974534202e-65	3.22710954112976e-63	True	False
DPY19L2	4.76871	2.04404160511531e-65	3.95188123000859e-63	True	False
CXADR	-5.74981	2.0593613944935e-65	3.9684029556192e-63	True	False
RTL1	5.03111	2.5181553491270402e-65	4.83659208220364e-63	True	False
HJURP	-6.63946	2.53935856262928e-65	4.86137790710411e-63	True	False
ECT2	-4.74249	2.55462565266462e-65	4.87432219727247e-63	True	False
CHRD	4.93609	2.5627613676105203e-65	4.87432219727247e-63	True	False
KREMEN2	-6.9874	3.20765547738695e-65	6.08115422397428e-63	True	False
SOX9	-7.26556	3.47449846076263e-65	6.565793365481799e-63	True	False
RP5-1120P11.1	-5.2477	4.10825331425446e-65	7.738443324834099e-63	True	False
ETV4	-7.35873	4.1639196681969e-65	7.81815955393086e-63	True	False
NUF2	-4.96256	4.23680667638728e-65	7.92959654662759e-63	True	False
CDC45	-5.63828	4.5779594016414804e-65	8.540810181769421e-63	True	False
DEPDC1B	-5.18013	4.9923918263974206e-65	9.28442239943453e-63	True	False
TACSTD2	-7.19805	5.03629279343239e-65	9.33642620671084e-63	True	False
FLG2	4.23467	5.1858017150769804e-65	9.58326341548657e-63	True	False
RBBP8NL	-7.01141	5.56104792509108e-65	1.02443946069107e-62	True	False
RP3-325F22.5	-4.42822	6.30063959660603e-65	1.15704629532532e-62	True	False
KIF2C	-4.85073	6.33580558453207e-65	1.15986820921085e-62	True	False
RAD51AP1	-4.31539	6.468854499224271e-65	1.18053571781638e-62	True	False
CCDC116	3.3143	7.0729239729995204e-65	1.2867669542307002e-62	True	False
KIF18B	-6.96806	8.02515985073537e-65	1.45548572512671e-62	True	True
PRRG2	-5.25365	8.70761836573159e-65	1.57438577618186e-62	True	False
CTB-12A17.2	4.58687	9.61467412929947e-65	1.73303761590305e-62	True	False
CELF2-AS1	4.67171	1.03757069919844e-64	1.86447635367313e-62	True	False
GRIA3	5.21177	1.13790008707298e-64	2.03851146791505e-62	True	False
GPR19	-4.91115	1.20611864790733e-64	2.15413525954449e-62	True	False
ASPA	5.30779	1.24020249698286e-64	2.20827667099553e-62	True	False
POC1A	-4.05462	1.26310333332447e-64	2.2422380718024397e-62	True	False
RP11-398J10.2	3.56388	1.31226557155365e-64	2.32247218873669e-62	True	False
FGF2	4.70193	1.35366884750219e-64	2.38853237215439e-62	True	False
CDKN3	-4.56018	1.41265301839555e-64	2.48512391803693e-62	True	False
ZBED2	-7.80868	1.76052630358526e-64	3.0878260895307797e-62	True	False
TROAP	-5.14059	1.81642439768855e-64	3.17635694450725e-62	True	False
BUB1B	-5.37444	1.96602077865944e-64	3.4277221200788197e-62	True	False
LSR	-5.01831	2.10992255819579e-64	3.66769653951536e-62	True	False
PRR11	-4.35436	2.42752362735841e-64	4.20730063947582e-62	True	False
FAM83D	-5.44399	3.54794645968216e-64	6.13103986886845e-62	True	False
AC234582.1	-6.79141	4.15115715197259e-64	7.15232167999136e-62	True	False
RP11-74M13.4	5.73295	4.6165048895763e-64	7.93077633244191e-62	True	False
TRPM2-AS	-5.66107	4.7144571953274e-64	8.06316827697764e-62	True	False
RP11-57A19.2	-4.7001	4.72109851146845e-64	8.06316827697764e-62	True	False
RNASE4	4.1815	4.89560202829093e-64	8.33689716335206e-62	True	False
LA16c-380H5.5	-5.99191	5.01805518952137e-64	8.520657711807289e-62	True	False
TCEAL7	4.1863	5.23998673862956e-64	8.87178217155082e-62	True	False
CDCA2	-5.19994	5.29531198175136e-64	8.939615884811989e-62	True	False
LINC00891	4.72477	6.35386770105606e-64	1.06958598791829e-61	True	False
TMPRSS4	-8.7504	6.83786391113015e-64	1.1477619076731101e-61	True	False
RRM2	-6.94955	7.19741160871488e-64	1.2046616270003602e-61	True	False
SKINTL	4.01165	8.64768884557726e-64	1.4432770947657e-61	True	False
ESRP2	-5.05505	8.81018085085383e-64	1.4662193307496301e-61	True	False
ITM2A	4.42141	9.19011353741139e-64	1.5251162638388e-61	True	False
CNGB1	-5.38308	9.84300335137583e-64	1.62872641948627e-61	True	False
SNX29P2	4.91787	9.87005819152331e-64	1.62872641948627e-61	True	False
TRPC4	4.57126	1.06039871970996e-63	1.74492183705982e-61	True	False
LAD1	-7.42561	1.12812152884307e-63	1.8511621087158503e-61	True	False
MIR143HG	5.3412	1.2781204864311401e-63	2.09144067641403e-61	True	False
CAPN13	-6.93811	1.66268157540229e-63	2.71313507990645e-61	True	False
MND1	-4.97525	1.7167333247914502e-63	2.79355430276689e-61	True	False
C2CD4D	-4.62056	1.76063726861848e-63	2.8570607155938802e-61	True	False
PLS1	-5.08543	1.94608511642245e-63	3.1492710553907e-61	True	False
SPC25	-4.79156	1.96185904700027e-63	3.1660513727912705e-61	True	False
JAKMIP3	5.11567	2.38037046910196e-63	3.83089237501269e-61	True	False
THPO	4.12562	2.44522652509404e-63	3.92448808401462e-61	True	False
CSPG5	-4.7432	2.70057975470761e-63	4.32247712050619e-61	True	False
CDK1	-4.57489	3.04733251389877e-63	4.86419035413362e-61	True	False
CDKN2A	-8.00471	3.32330321246725e-63	5.2902833013463006e-61	True	False
SLC12A8	-4.9588	3.4291125348902403e-63	5.4439252413659905e-61	True	True
KLHL33	3.87118	4.39450463127034e-63	6.95768853525535e-61	True	False
AC012531.25	5.38596	5.221254418256561e-63	8.244374799889151e-61	True	False
RP11-689P11.2	4.76713	5.80402909401524e-63	9.139941622486741e-61	True	False
FAM106A	4.48865	6.42885334854809e-63	1.00967468635736e-60	True	False
KRT18	-6.40211	7.30099444913793e-63	1.1432949867592301e-60	True	False
CRABP2	-7.14767	7.31868046012721e-63	1.1432949867592301e-60	True	False
RP11-7K24.3	-5.84213	7.44999567318932e-63	1.1607132886465501e-60	True	False
FAM111B	-5.64196	8.125030155309499e-63	1.26252623747529e-60	True	False
CLDN6	-9.49039	1.05529981565884e-62	1.63546345241034e-60	True	False
TPD52	-4.90693	1.10076607150646e-62	1.70142420144907e-60	True	False
PRDM5	3.78978	1.4071838436720799e-62	2.16932201963563e-60	True	False
MCF2	5.77365	1.5164445721493898e-62	2.3316230834930102e-60	True	False
CHST7	4.29728	1.94897192779806e-62	2.9888147775481204e-60	True	True
ADAMTS9-AS1	5.60302	2.0414439120113797e-62	3.12244976004018e-60	True	False
GOLGA6L5P	5.2883	2.0580656687896397e-62	3.1396756495668303e-60	True	False
RP11-867G23.1	4.46276	2.08149598950328e-62	3.16717185872965e-60	True	False
HTR3A	-7.91868	2.1506401463019798e-62	3.26390286037607e-60	True	False
KRT23	-7.80397	2.32716875382909e-62	3.52268405085431e-60	True	False
ADM2	-5.57019	2.5223688028833e-62	3.80832182581718e-60	True	False
RP11-679B19.1	4.26649	3.08900355227037e-62	4.65184876852315e-60	True	False
POU6F1	3.38796	3.4338342942483097e-62	5.157883251060511e-60	True	False
HIST1H3G	-6.14297	3.5978153173842797e-62	5.39037389022222e-60	True	False
ZNF695	-4.68622	3.66035820329778e-62	5.45960505857967e-60	True	False
MEG9	6.58426	3.6626633004247296e-62	5.45960505857967e-60	True	False
MUC16	-10.222	3.8673745572681596e-62	5.75011850099813e-60	True	False
KLRG2	-6.27787	3.9971813492356695e-62	5.92807292707784e-60	True	False
PLD5	5.46706	5.3706377711658495e-62	7.94488210284511e-60	True	True
RP11-578F21.6	2.97275	5.69561255279468e-62	8.404399973684271e-60	True	False
HIST1H2AM	-4.46532	5.7315230890190395e-62	8.43613954969408e-60	True	False
NCAPG	-5.43463	5.8433645199380094e-62	8.579201427130041e-60	True	False
AP000473.8	4.9365	6.21199800712682e-62	9.09762638138741e-60	True	False
SCGB1D2	-7.64541	7.535186610016309e-62	1.10079492967922e-59	True	False
C8orf49	6.00483	7.780303450581989e-62	1.13377601104115e-59	True	False
WWC1	-5.88026	8.0116404350862e-62	1.16459034324512e-59	True	False
KRT8P10	-3.79162	8.6066833059298e-62	1.24799038303137e-59	True	False
RP11-613D13.8	6.09268	8.767746614171301e-62	1.26820583803647e-59	True	False
NXPH4	-7.67199	1.0314824049837201e-61	1.48830716173279e-59	True	False
LINC00511	-6.15525	1.03963184527766e-61	1.49638017514031e-59	True	False
CENPM	-4.96157	1.1943033543881102e-61	1.71479129420123e-59	True	False
GRIP2	4.86107	1.3631322278714202e-61	1.95241195699109e-59	True	False
NUAK2	-4.84832	1.3815641948917301e-61	1.97398566099883e-59	True	False
VAMP8	-4.88811	1.5346507344396202e-61	2.18738137893449e-59	True	False
RP4-635E18.6	-4.01973	1.5414761819184901e-61	2.1917770925477502e-59	True	False
GPR39	-6.19394	1.5835559817471402e-61	2.24615721469078e-59	True	False
CTD-2653D5.1	3.49513	1.64702096463771e-61	2.33053466496236e-59	True	False
LINC00473	8.31196	1.6598121511903603e-61	2.34297483443091e-59	True	False
RAD54L	-4.65261	1.74437177266556e-61	2.45641929842598e-59	True	False
AC015849.16	-4.1666	1.8189461358860302e-61	2.55529217233428e-59	True	False
RP3-416H24.1	-5.86085	1.89562064518474e-61	2.65663523960688e-59	True	False
CXorf57	5.56451	1.98316954210979e-61	2.77269820874305e-59	True	False
AUNIP	-4.31433	2.4762471275491003e-61	3.44846081469219e-59	True	False
RP11-835E18.4	4.70156	2.47828135911884e-61	3.44846081469219e-59	True	False
RP11-465B22.8	-5.8911	2.6576225890645002e-61	3.68924618222719e-59	True	False
KIAA0895L	3.8511	2.8367579153993603e-61	3.92860793007116e-59	True	False
SKAP1	-5.81051	3.34518335859293e-61	4.62179684739936e-59	True	False
RP11-93K22.13	-4.75734	3.4841547405926805e-61	4.8024769143214005e-59	True	False
RP4-797C5.2	-6.06055	3.7473232268477705e-61	5.15309722891947e-59	True	False
E2F2	-6.31894	3.76926205415816e-61	5.1711274097105205e-59	True	False
AP000473.5	4.00174	3.9356110065737704e-61	5.38672963495556e-59	True	False
KRTCAP3	-4.58709	4.40702427482207e-61	6.01789951150005e-59	True	False
FOXI3	-6.41211	5.0587486198119506e-61	6.89178029993497e-59	True	False
CCDC64B	-6.17296	5.33196992411964e-61	7.24714919083184e-59	True	False
RP11-295M3.4	-7.36123	5.40524880393299e-61	7.3297425968333005e-59	True	False
RP11-303E16.2	-3.54656	5.58135226324801e-61	7.55106690377209e-59	True	False
PDZK1IP1	-7.49936	6.35914559018652e-61	8.58352782992434e-59	True	False
RRN3P2	3.49732	6.727852368956711e-61	9.06032918680122e-59	True	False
TLCD1	-4.6544	6.917976670703201e-61	9.294999801524401e-59	True	False
TCEAL6	5.946	7.09336917397378e-61	9.508848045321701e-59	True	False
CTD-2311M21.3	6.32235	7.46536371462288e-61	9.98466830516719e-59	True	False
TMEM102	-5.08054	7.91335143303699e-61	1.05597275694474e-58	True	False
BLM	-4.26485	1.1089786245911401e-60	1.4764790183448501e-58	True	False
GOLGA8Q	4.49685	1.13460044762061e-60	1.50716618644134e-58	True	False
CLDN9	-6.91396	1.1398615518767701e-60	1.5107291758030102e-58	True	False
CORO2A	-5.12562	1.2127413700478201e-60	1.603693051891e-58	True	False
EVPL	-5.52703	1.28377553907669e-60	1.69380303726693e-58	True	True
KLK6	-9.16839	1.2927716682798802e-60	1.7018394853821e-58	True	False
DIAPH3	-5.81615	1.31273477339105e-60	1.7242447479825402e-58	True	False
U62631.5	4.49108	1.31935352544655e-60	1.72906149606677e-58	True	False
CKS2	-4.82309	1.33957564006082e-60	1.75164465558935e-58	True	False
RP4-742C19.13	4.49557	1.35377114733767e-60	1.76626431140731e-58	True	False
GTSE1	-4.54562	1.37979047814834e-60	1.79621124445351e-58	True	False
NAV3	4.5758	1.44258678110605e-60	1.87379548168456e-58	True	False
C11orf96	5.50605	1.50600654407237e-60	1.9518444548297202e-58	True	False
NR1H4	7.08695	1.51172209488111e-60	1.95492697660553e-58	True	False
LYPD1	-8.19971	1.6677827941649e-60	2.15199083403027e-58	True	False
AC064875.2	4.59906	1.7107763119505602e-60	2.20261510176651e-58	True	False
MIR202HG	8.04905	1.78715284781606e-60	2.29590353021739e-58	True	False
ESPL1	-5.12774	1.8483409581272802e-60	2.36931425969484e-58	True	False
TRPM3	4.99289	2.0431177836703302e-60	2.6132725520784203e-58	True	False
RP11-759A24.1	3.9884	2.91284875039894e-60	3.71759461104837e-58	True	False
PLEKHG6	-5.62535	3.03013605098797e-60	3.8588782609331805e-58	True	False
MMP7	-9.15329	3.3326369253287304e-60	4.23490680526426e-58	True	True
SAMD12-AS1	-3.58788	3.37334700218933e-60	4.27736018907474e-58	True	False
AC012360.6	5.31381	3.42265590540605e-60	4.33050984005598e-58	True	False
ITPR1	4.05752	3.6317349379207504e-60	4.58514362927447e-58	True	False
CLSPN	-5.61217	4.0719829511245e-60	5.1299103926844e-58	True	True
HKDC1	-6.4109	4.3092545617280203e-60	5.41717685580664e-58	True	False
CTSV	-6.16029	4.33961310600145e-60	5.44365900134199e-58	True	False
CNRIP1	3.68254	4.4911357548199603e-60	5.60322504675456e-58	True	False
CYP2S1	-5.9421	4.4934418102079203e-60	5.60322504675456e-58	True	True
RP11-373E16.3	3.04282	4.49551180753938e-60	5.60322504675456e-58	True	False
WNT10A	-7.50101	4.8900769009516003e-60	6.08207207929184e-58	True	False
RP11-390F4.6	-5.3048	5.17467003832873e-60	6.422401388036761e-58	True	False
RP13-514E23.1	3.80965	5.417847373226821e-60	6.70999824463003e-58	True	False
CLDN18	3.92423	5.756408089908801e-60	7.11426460580057e-58	True	False
SUPT20HL1	3.6283	6.0254758683544e-60	7.43112424934882e-58	True	False
SIGLEC16	6.12783	6.04590380777404e-60	7.44065317149603e-58	True	False
RP11-171I2.3	3.21803	6.42555272196837e-60	7.88241547996471e-58	True	False
PODN	5.6204	6.431769002617121e-60	7.88241547996471e-58	True	False
BBOX1	-7.05481	7.0663761092642e-60	8.6420747151734e-58	True	False
LINC01197	4.60332	7.22073880929144e-60	8.81246042056463e-58	True	False
ZIM2	5.15139	8.745532611508e-60	1.06511859857536e-57	True	False
SOX17	-5.28689	9.48756174416761e-60	1.15159682781492e-57	True	True
CMTM8	-4.51166	9.494909063256121e-60	1.15159682781492e-57	True	False
PAX8	-6.70134	1.02105166528691e-59	1.23583114884654e-57	True	True
CPED1	4.70953	1.04580387912028e-59	1.2631801452112399e-57	True	False
AC005083.1	-5.49357	1.1872840442819e-59	1.4311170081909098e-57	True	False
SCNN1A	-5.72681	1.37056796997121e-59	1.6486497381700898e-57	True	False
ESCO2	-5.88516	1.58059727183166e-59	1.8973969012534998e-57	True	False
MKI67	-7.19732	1.58748735055008e-59	1.90177088921419e-57	True	False
RP11-70D24.3	3.46415	1.6353528916068e-59	1.95511444373914e-57	True	False
ASPM	-5.04594	1.67177605166837e-59	1.9945888570832e-57	True	False
CH507-39O4.2	-3.82823	1.6878054418766201e-59	2.00962054045883e-57	True	False
GALNT12	-4.7248	1.91562675339395e-59	2.2745173292613898e-57	True	False
BAIAP2L1	-4.28242	1.91804776404488e-59	2.2745173292613898e-57	True	False
CTD-3010D24.3	-4.23939	2.21281695502554e-59	2.61876828368387e-57	True	False
GPRASP2	3.54535	2.34935414224492e-59	2.7747482864284197e-57	True	False
MAP3K5	4.0544	2.58076037130685e-59	3.0419219982198497e-57	True	False
H1FNT	3.58566	2.83490819694039e-59	3.33477423865392e-57	True	False
SLC7A14	4.23487	2.94117535483345e-59	3.45284556035066e-57	True	False
PTGS1	-5.67908	3.01801309687538e-59	3.53596450456114e-57	True	False
RP11-616M22.11	4.03908	3.0819551048284e-59	3.6036728941307896e-57	True	False
GOLT1A	-5.06401	3.1828269756522203e-59	3.71420691355941e-57	True	False
S100A14	-6.14437	3.23476124014907e-59	3.76730712145473e-57	True	True
WHAMMP2	4.2986	3.58385616360916e-59	4.16559281588072e-57	True	False
GINS1	-3.90728	3.65016399701931e-59	4.2342625170175897e-57	True	False
PEG3	7.07696	4.02196273647796e-59	4.65633594991335e-57	True	False
LVRN	4.73389	4.34057583237864e-59	5.0152913774472e-57	True	False
TMEM150C	3.90054	4.55548105320302e-59	5.25324085782846e-57	True	False
RP6-24A23.3	5.5337	5.0483630173884e-59	5.81017984128939e-57	True	False
CELSR1	-5.35164	5.4412501417226204e-59	6.2500759716128e-57	True	False
SCUBE1	6.85977	5.55339685097451e-59	6.36640980287549e-57	True	False
NDC80	-4.89993	5.8461554906930205e-59	6.68893817969312e-57	True	False
FRMD6-AS2	3.78795	5.87612050166004e-59	6.710117253562309e-57	True	False
DLG2	4.1494	6.02254187838338e-59	6.86394019022523e-57	True	False
WNT7A	-8.05356	7.25986189998085e-59	8.25805766918016e-57	True	False
CHMP4C	-5.3274	9.19714937614741e-59	1.04414381318622e-56	True	False
HIST1H2BH	-4.64876	9.25603922577211e-59	1.04879697076394e-56	True	False
LINC00475	3.74377	1.0200068017864e-58	1.1535331748156198e-56	True	False
ARHGAP8	-5.55994	1.14434426264008e-58	1.29165378130478e-56	True	False
C1orf116	-6.4438	1.16596298261796e-58	1.31352456701428e-56	True	False
FIGF	5.04811	1.3058115439435999e-58	1.46824848475547e-56	True	False
RP11-231C14.6	4.15248	1.42361098576238e-58	1.5976351562633298e-56	True	False
RP11-182J1.12	4.5397	1.54414141743942e-58	1.7295860109946198e-56	True	False
AC009166.7	3.98906	1.5591867534952701e-58	1.7431053283684398e-56	True	False
LINC00598	2.97634	1.65202226092674e-58	1.84337363937808e-56	True	False
AC079779.4	4.01809	1.6648451542077102e-58	1.8541500756395798e-56	True	False
PVRL4	-6.55717	1.69176471100039e-58	1.88055538017294e-56	True	False
GPR160	-5.11869	2.22685363696914e-58	2.4706688050622897e-56	True	False
CTB-50L17.9	3.21687	2.4585783122890202e-58	2.7226082440870196e-56	True	False
KIF15	-4.2796	3.1764167244319e-58	3.51089939875368e-56	True	False
IQGAP3	-6.25721	3.31780547246808e-58	3.6602704780160597e-56	True	False
RP11-349F21.5	4.22605	3.34294089726872e-58	3.68106805832517e-56	True	False
RP11-446H18.1	4.85242	3.60054302395581e-58	3.95728725865582e-56	True	False
AOX3P	3.65507	3.8753298648900995e-58	4.25132394784882e-56	True	False
CAMSAP3	-5.07085	4.44669460634506e-58	4.86900592026729e-56	True	False
CTD-2044J15.1	3.9756	4.68837017974716e-58	5.124056222010599e-56	True	False
N4BP2L2-IT2	3.91538	5.3892012703719e-58	5.87904654785208e-56	True	False
FRMPD1	-5.26139	5.4893413995408406e-58	5.97715815105022e-56	True	False
DNM3OS	4.16314	5.5409976363469994e-58	6.0222111787540595e-56	True	False
MYB	-5.90815	5.55282583083739e-58	6.02389055548676e-56	True	False
SCARA5	6.67897	5.812319884537531e-58	6.29374327460431e-56	True	False
GLDC	-6.78111	5.85480324684707e-58	6.32804850560052e-56	True	False
PABPC5	4.16033	5.9739770931519104e-58	6.444964126960069e-56	True	False
ARHGAP6	4.30076	6.337580969855571e-58	6.824666007263029e-56	True	False
GJB1	-7.38371	7.07204234624013e-58	7.6016020676163795e-56	True	False
UNC5B-AS1	-5.97996	8.20856173034901e-58	8.80706510486402e-56	True	False
PDK4	4.69293	9.102830816558771e-58	9.748682487474029e-56	True	False
CTD-2325P2.4	-4.71401	9.39048522942829e-58	1.00297731990527e-55	True	False
PRSS22	-6.51461	9.39954163684463e-58	1.00297731990527e-55	True	False
DENND2A	4.20534	1.0317533876976699e-57	1.09892991281304e-55	True	False
KCNS1	-5.70964	1.10214323299119e-57	1.1717722818848799e-55	True	False
CTD-2006M22.2	4.35949	1.1466742791264599e-57	1.21690807872296e-55	True	False
PRSS53	3.19886	1.59245101471094e-57	1.68693260203944e-55	True	False
OXER1	3.90085	1.98687828756071e-57	2.1009624000648698e-55	True	False
RP11-1149O23.3	-4.70595	2.00630196099743e-57	2.11767883202145e-55	True	False
CTD-2036P10.6	3.42671	2.0851566996372498e-57	2.1969526011052097e-55	True	False
RP11-70D24.2	4.28925	2.10540933784123e-57	2.2143085174161e-55	True	False
AC003090.1	5.06412	2.40251728535603e-57	2.52225564683587e-55	True	False
PPAPDC3	3.93439	2.5476606260569598e-57	2.6698480703943198e-55	True	False
AGMAT	-4.10471	2.57427964785312e-57	2.6929263580514898e-55	True	False
ARHGAP11A	-3.87852	2.70396102574221e-57	2.82354261762931e-55	True	False
AOX1	5.40327	2.78575372850051e-57	2.90377649767417e-55	True	False
ZCCHC18	4.44218	2.93375345707443e-57	3.0526147649889397e-55	True	False
FAM64A	-4.45512	3.04435341581067e-57	3.1620792101348297e-55	True	False
ARHGAP10	3.62034	3.0563846037029497e-57	3.1689569286641098e-55	True	False
RP11-98D18.9	-3.90097	3.09651059528883e-57	3.2048884661239398e-55	True	False
RP11-295G20.2	-4.07346	3.32135539850042e-57	3.4315400458475005e-55	True	False
DOK7	-6.10803	3.3879538588767397e-57	3.4941852994165194e-55	True	False
FA2H	-5.06141	4.73777524104902e-57	4.87774360976964e-55	True	False
SLC9A2	-5.8768	4.83634486279846e-57	4.9704897966245e-55	True	False
CTD-2020K17.4	-4.2104	5.20435147197331e-57	5.33933649001171e-55	True	False
AC004870.4	-5.02428	5.48427776016408e-57	5.61668663405895e-55	True	False
COL16A1	4.69635	5.53480590460509e-57	5.65554389498804e-55	True	False
TRIP13	-3.84584	5.54152745040736e-57	5.65554389498804e-55	True	False
OR52N4	3.81939	5.765412793038839e-57	5.87380255354797e-55	True	False
AP000280.66	4.93875	5.83526355495349e-57	5.934645387373789e-55	True	False
CSPG4P12	3.88631	5.84705788188444e-57	5.936334450236949e-55	True	False
IRS4	5.40393	5.87441106542334e-57	5.95378675819316e-55	True	False
RAD51	-3.80761	5.93443750895672e-57	6.0042363335439296e-55	True	False
KLF3-AS1	4.3102	7.06885637715697e-57	7.13966681776263e-55	True	False
FOXP2	5.96577	7.18778935915895e-57	7.24729584249381e-55	True	False
CENPF	-4.53245	7.52199803709237e-57	7.5712399830053e-55	True	False
RP4-568C11.4	-5.59944	7.942897992880449e-57	7.98118194375522e-55	True	False
KRT80	-5.87027	8.353809338813089e-57	8.37970042597619e-55	True	False
GUSBP11	3.80218	8.665797496319289e-57	8.67779629285266e-55	True	False
SMKR1	-5.17237	8.96240338888096e-57	8.959497490171259e-55	True	False
CCDC36	3.97585	9.13165436203445e-57	9.11314214961397e-55	True	False
MCM10	-4.83004	9.76778453250127e-57	9.73140451868124e-55	True	False
VTCN1	-8.09544	1.3561561702280499e-56	1.34881128366943e-54	True	False
CLSTN2	5.67865	1.3717462897927099e-56	1.36200456614147e-54	True	False
NEAT1_2	3.35058	1.42585947739443e-56	1.41333797030868e-54	True	False
FLJ43879	3.02007	1.4823487869108398e-56	1.46684922780446e-54	True	False
TSHZ3	4.31646	1.5456845358616e-56	1.5269434366831101e-54	True	True
UBE2Q2P6	3.11794	1.60049207240116e-56	1.5784246817059302e-54	True	False
RP1-92O14.3	-4.29548	1.6108050817691998e-56	1.5859255881533e-54	True	False
RP11-589M4.4	3.16213	1.64602797451634e-56	1.61788531501916e-54	True	False
LRRN4CL	4.30145	1.6658708823651199e-56	1.6346462673338502e-54	True	False
TPI1P2	-3.33743	1.67345198961215e-56	1.63933931443929e-54	True	False
GPR78	6.39076	1.6871258450279e-56	1.64997527758897e-54	True	False
RPL29P11	2.97957	1.9114681520375798e-56	1.86626193024189e-54	True	False
PTPRD-AS1	5.2688	2.0478787628772597e-56	1.99611956419489e-54	True	False
CXXC5	-4.94646	2.0519513094122e-56	1.9967667717055802e-54	True	False
ZMAT1	4.3219	2.09731232790688e-56	2.03752327497699e-54	True	False
GALNT15	5.29356	2.5803686010807097e-56	2.50265849370711e-54	True	False
OR5K2	2.92223	2.6327014960971196e-56	2.5491948155845502e-54	True	False
FAM65C	4.18573	2.7261864328417097e-56	2.63535853832178e-54	True	False
RAB9B	4.1395	2.7620897799482297e-56	2.6656669093764e-54	True	False
MIMT1	4.56305	2.8279238025090396e-56	2.72471388609839e-54	True	False
ABHD11	-3.92452	2.85139773079115e-56	2.74281987631324e-54	True	False
DAPL1	-7.29056	3.41607790792692e-56	3.28061081843061e-54	True	False
PWAR5	4.55172	3.4377180210356098e-56	3.29598951538932e-54	True	False
RP11-250B2.5	4.0252	4.25414090130266e-56	4.07208869508514e-54	True	False
PNPLA7	4.44376	4.361696367581359e-56	4.16823058579582e-54	True	False
PDZRN3-AS1	3.63469	4.37244042008915e-56	4.1716927076423905e-54	True	False
CSPG4P5	5.59573	4.48378241523334e-56	4.27096679132983e-54	True	False
FBXL16	-4.7054	4.76312480853334e-56	4.5296852988424e-54	True	False
CTC-250I14.3	-5.70602	4.97803293665374e-56	4.72638812742484e-54	True	False
BMPER	4.15562	5.0587222696405195e-56	4.7952266873432203e-54	True	False
SLC4A3	4.59499	5.395305076492e-56	5.1060156168978704e-54	True	False
CCNB1	-3.8968	5.61672105873293e-56	5.30698607002635e-54	True	False
IFFO1	3.73252	5.772434007950679e-56	5.44532941416681e-54	True	False
CDH1	-5.38007	5.799295436937e-56	5.46187340821876e-54	True	False
CLIC5	-5.72469	5.936655240670529e-56	5.58226646314158e-54	True	False
STIL	-3.60464	6.07787161548836e-56	5.70589418440583e-54	True	False
LINC00844	4.40192	6.153684588190299e-56	5.76782394977242e-54	True	False
RP11-523O18.5	3.29953	6.3930005745417095e-56	5.98256176768735e-54	True	False
DCDC2	-6.09413	6.442988636766219e-56	6.01972435933655e-54	True	False
CTCFL	-7.62806	6.85134422151474e-56	6.391060443320941e-54	True	False
ATP6V1B1	-6.54376	7.21370590041372e-56	6.718380053293111e-54	True	False
EPS8L1	-5.90564	7.2420282683373195e-56	6.73405171408681e-54	True	False
AC137932.4	3.57715	7.449871439479759e-56	6.916337857308461e-54	True	False
ARMC3	-6.29749	7.495651432474529e-56	6.947828426673901e-54	True	False
SOWAHB	-5.1412	8.25608855477014e-56	7.640599109431121e-54	True	False
ECE2	-4.21301	8.51591860159073e-56	7.86862819558023e-54	True	False
MAMDC2	5.12185	8.79006587781621e-56	8.10914723131263e-54	True	False
EPHA1	-4.63521	8.82232823364686e-56	8.1261133687935e-54	True	False
ZWINT	-4.21194	8.83657955879427e-56	8.126462592366201e-54	True	False
NRK	6.23007	8.93354175950321e-56	8.20275563970937e-54	True	False
MACC1	-6.12683	9.204018873238099e-56	8.4378815275925e-54	True	True
HIST2H2BA	4.31315	9.302127358616019e-56	8.5144987936732e-54	True	False
PRRG4	-5.08582	9.341464908290559e-56	8.53716623701357e-54	True	False
GJB3	-5.80371	1.0072472627760599e-55	9.190895934686001e-54	True	False
XDH	-6.03299	1.0621145548998298e-55	9.67647476525457e-54	True	False
PRDM8	4.2805	1.0788712590907899e-55	9.813875346086601e-54	True	False
RP11-615I2.2	4.27912	1.13971322833653e-55	1.03512466091755e-53	True	False
SPRR3	5.49718	1.17463902388678e-55	1.06519394207913e-53	True	False
CTD-2510F5.4	-3.6873	1.22267565251375e-55	1.1070411499213e-53	True	False
RP5-1054A22.4	3.13736	1.2706596717589398e-55	1.14871163937207e-53	True	False
PLEKHH2	4.49275	1.28808334030398e-55	1.16266887763247e-53	True	False
AC092641.2	2.74818	1.32615619575388e-55	1.19519317082243e-53	True	False
MYO5B	-4.48499	1.3308042845761099e-55	1.19753987395934e-53	True	False
RPL39L	-4.04806	1.4113895662341698e-55	1.2681075487663101e-53	True	False
PDE7B	3.92388	1.4711012766428198e-55	1.3197332907659e-53	True	False
GPRIN1	-4.62074	1.5980011262679898e-55	1.43138385287316e-53	True	True
CASC5	-4.43699	1.6562580412576e-55	1.4813015620597101e-53	True	False
NPHP3	3.26801	1.72603045989904e-55	1.54135046297783e-53	True	False
LIN7A	3.67816	1.9397544123889797e-55	1.72957006441642e-53	True	False
PLA2G1B	3.80624	1.9997532078953098e-55	1.78035779136345e-53	True	False
CCBE1	6.36266	2.04801331091716e-55	1.82055641527827e-53	True	False
GOLGA8K	3.86528	2.05251744181108e-55	1.82179582210204e-53	True	False
SLC25A27	4.1198	2.10851831743919e-55	1.86867037146604e-53	True	True
M1AP	-5.42791	2.1486164344553002e-55	1.9013308058432901e-53	True	False
PDE1C	4.88361	2.17212555828955e-55	1.91923510301901e-53	True	False
POLQ	-4.37459	2.23866615656936e-55	1.97504973069262e-53	True	False
KIT	5.06969	2.25480902714109e-55	1.98630026494665e-53	True	False
LINC01508	-4.93994	2.2844105586857198e-55	2.00935517925478e-53	True	False
EGFL8	3.53387	2.33295876623064e-55	2.04898137158257e-53	True	False
SLC29A2	-4.14416	2.44366306026597e-55	2.14299739121918e-53	True	False
CKS1BP3	-5.42322	2.5154508739258002e-55	2.20265512175557e-53	True	False
TNFRSF9	-5.12823	2.5584266497337097e-55	2.23694315773209e-53	True	False
MYO15B	4.29765	2.71118529134427e-55	2.36697385323754e-53	True	True
GP2	5.71245	2.72132273922686e-55	2.37228880039656e-53	True	False
IGSF9	-4.9894	2.7794554781866697e-55	2.41936525063377e-53	True	False
LAMC2	-4.89725	2.8374555489500498e-55	2.46618669900657e-53	True	False
TNFSF15	-5.0593	2.8543849109280796e-55	2.47722551803079e-53	True	False
ARHGEF7-AS2	3.184	2.9928937304656298e-55	2.59359034947348e-53	True	False
CHCHD10	-4.44952	3.01447986719588e-55	2.60843788922012e-53	True	False
CCNE1	-5.13335	3.3481117962960695e-55	2.8928574799236e-53	True	True
MYO3B	-6.03055	3.5020415977592496e-55	3.02140057199315e-53	True	False
EVA1A	-4.73612	3.52498534821361e-55	3.0367230394662004e-53	True	False
PRSS21	-7.54077	3.56122069107854e-55	3.0634342041714e-53	True	False
RP11-759A24.2	3.3286	3.61039370132465e-55	3.10117996213049e-53	True	False
ITLN2	4.47627	3.7897545880531796e-55	3.2504775039933102e-53	True	False
ECM2	4.30941	3.85011822015203e-55	3.29742361775916e-53	True	False
FOXL2NB	7.99615	4.10102526390647e-55	3.50718483189642e-53	True	False
RP11-49C9.2	3.95996	4.2743457054978006e-55	3.64984842435502e-53	True	False
KCTD14	-4.77332	4.280305675102679e-55	3.64984842435502e-53	True	True
AC104667.3	-4.48972	4.36743252091799e-55	3.7187291352892e-53	True	False
C12orf56	-5.19218	4.4511232609075e-55	3.78448841432833e-53	True	False
TMEM125	-4.97403	5.01137838122786e-55	4.25466024566245e-53	True	True
CELSR2	-4.60155	6.241612897084801e-55	5.29146056619573e-53	True	False
CLDN16	-8.07309	6.4275810217422894e-55	5.44124456408505e-53	True	False
NIPAL1	-4.46561	7.22569180341709e-55	6.10805557771972e-53	True	False
CTD-3247H4.2	3.10466	8.55513555246501e-55	7.22144662534514e-53	True	False
VIPR2	5.34011	8.97570967318882e-55	7.56555465273488e-53	True	False
PID1	4.63722	9.35670322625732e-55	7.87535965082443e-53	True	False
TPPP2	3.15267	1.04664990870278e-54	8.79681467743435e-53	True	False
LRRC70	3.02199	1.1533888060160901e-54	9.68003863112158e-53	True	False
RP11-573M3.3	3.01836	1.15609951843629e-54	9.68890785257744e-53	True	False
TTC22	-4.77499	1.18854973094142e-54	9.94663311261135e-53	True	False
FAAH2	-3.94592	1.26719873754131e-54	1.05896960405004e-52	True	False
NAALAD2	4.10772	1.36538955334908e-54	1.1394000772755301e-52	True	False
RP11-79D8.2	3.79967	1.46695485832781e-54	1.22241369211524e-52	True	False
RP11-349N19.2	-2.75037	1.47705319388056e-54	1.2290803004363201e-52	True	False
RP11-283G6.3	-4.36732	1.4966011654297e-54	1.24358004073812e-52	True	False
MCC	4.55128	1.52674592447722e-54	1.26683148727762e-52	True	False
ACSM1	3.47808	1.56390739501723e-54	1.29583110477375e-52	True	False
RP11-67L3.5	-3.76706	1.58218611001669e-54	1.30912492247017e-52	True	False
E2F7	-4.82414	1.60013183648302e-54	1.32210610878719e-52	True	False
RASSF10	-7.38053	1.61298682515674e-54	1.3308504395001e-52	True	False
RP5-855D21.1	3.78673	1.61964303219193e-54	1.3344628476629502e-52	True	False
RPL7AP10	3.97708	1.6313400883881802e-54	1.34221255221725e-52	True	False
LINC00092	4.35215	1.98773480282081e-54	1.6331485621885801e-52	True	False
WNT7B	-6.49718	2.00916981012227e-54	1.6484478521957e-52	True	False
RP11-138B9.1	4.34238	2.03167176153311e-54	1.6645785099632302e-52	True	False
UHRF1	-4.83782	2.4151748563597803e-54	1.97602455670967e-52	True	False
KRT1	5.6721	2.64184469408888e-54	2.15846449127504e-52	True	False
ADGRF1	-6.16828	2.69867572815409e-54	2.2018262232729e-52	True	False
HMGN2P15	3.1432	2.70686668795552e-54	2.20543751664983e-52	True	False
MUC1	-5.87435	2.83919431281509e-54	2.31003947276418e-52	True	False
ANGPT4	5.48545	3.0836513422602803e-54	2.5054560233141402e-52	True	False
BCL2L14	-4.87394	3.4855122400131203e-54	2.82804421789763e-52	True	False
MT1F	-5.41535	3.51367526114975e-54	2.84695173545523e-52	True	False
SPA17	-3.64192	3.56073361525521e-54	2.88109579993461e-52	True	False
RP11-107E5.3	3.22646	3.584571355887e-54	2.89638309792022e-52	True	False
ACBD7	-4.19706	3.94428901177039e-54	3.1826500633405202e-52	True	False
PTH1R	4.65549	5.261724193915281e-54	4.23984958739685e-52	True	False
PHF21B	5.77519	5.575046952093451e-54	4.48615144918388e-52	True	False
RP11-96C23.13	3.83441	5.8012949339134e-54	4.66180601541263e-52	True	False
DIRAS3	4.36206	5.81715940132981e-54	4.66815088889454e-52	True	False
PARPBP	-3.50932	6.440410864625371e-54	5.16122720739561e-52	True	False
MIR503HG	4.92594	6.55111715310506e-54	5.24277314133945e-52	True	False
RP11-90O23.1	-3.33185	6.979556475438931e-54	5.57802725631225e-52	True	False
ENOX1	3.554	7.09102025926114e-54	5.65938770855282e-52	True	False
TTC39A	-4.83906	7.43825798276894e-54	5.92844341345017e-52	True	False
DMRTC1B	4.60285	7.6525904454803e-54	6.090983707699481e-52	True	False
RP11-2N1.2	4.93586	7.67900112111479e-54	6.10371186806005e-52	True	False
CTXN1	-4.90566	7.98082936747564e-54	6.33502662840231e-52	True	False
CXCL11	-6.85773	8.23383733415421e-54	6.52701522154381e-52	True	False
GGT6	-5.18634	8.25050352299936e-54	6.5313884713625e-52	True	False
HAS1	6.57337	8.40307638035344e-54	6.64319321777982e-52	True	False
GDNF-AS1	5.04824	8.697599718699621e-54	6.86676669974586e-52	True	False
RACGAP1	-3.62468	8.79235063830366e-54	6.93223005036968e-52	True	False
RP11-788M5.3	3.17543	8.817235816516641e-54	6.94250660440002e-52	True	False
HOXB7	-5.44367	9.64340062855566e-54	7.58281949290496e-52	True	False
ADGRD1	5.15037	1.07842753725945e-53	8.468547394128111e-52	True	False
FOLR3	-5.88576	1.14416940599519e-53	8.9727694742442e-52	True	False
ZNF471	3.31748	1.16664341874273e-53	9.13678317023638e-52	True	False
TRPC1	3.33681	1.2312777075627301e-53	9.630104056973571e-52	True	False
CENPK	-3.53607	1.25439057310568e-53	9.79779388841383e-52	True	False
POU5F1P3	3.40064	1.2697939475625201e-53	9.904900032245041e-52	True	False
PER1	4.19733	1.35032474764773e-53	1.05190656970681e-51	True	False
RP11-243M5.2	3.79589	1.52504973214566e-53	1.18644008444654e-51	True	False
CBX7	3.34631	1.70109768457906e-53	1.32164460822714e-51	True	False
RP11-736N17.4	-5.29894	1.7820135772781002e-53	1.38267731616594e-51	True	False
NDRG2	3.99226	1.86274556037891e-53	1.4434060538698e-51	True	False
CACNG4	-7.4667	1.88500812443512e-53	1.4587273571669e-51	True	False
CENPN	-3.11925	2.22394242139443e-53	1.71874368057661e-51	True	False
XRCC2	-3.53809	2.2711669894775003e-53	1.7529279764239998e-51	True	False
CCL26	4.78174	2.56837703571318e-53	1.97971177801465e-51	True	False
KRT17	-6.27095	2.63490621586551e-53	2.02832379805016e-51	True	False
GNA14	3.50174	2.7311590427094e-53	2.09965915854277e-51	True	False
RP11-788M5.4	4.06854	2.75893892440461e-53	2.11823592569524e-51	True	False
SYT13	-6.39402	2.8130470946692e-53	2.1569517258222e-51	True	False
RP11-213G2.3	2.75996	2.9207811261746e-53	2.23663110003182e-51	True	False
RP11-677I18.3	3.06725	2.96687279451488e-53	2.26896051142919e-51	True	False
SIGLEC11	6.53122	3.06535320114079e-53	2.34121845992215e-51	True	False
PARD6B	-3.49326	3.14934591319848e-53	2.40223740808698e-51	True	True
NDNF	5.31936	3.16030714342027e-53	2.40746362508066e-51	True	False
CTA-363E19.2	3.24996	3.16847065791267e-53	2.41054778715821e-51	True	False
PIWIL2	3.75164	3.2960157983843004e-53	2.50433075856227e-51	True	False
RPL36AP43	2.813	3.34806316940692e-53	2.54058145760398e-51	True	False
RP3-332B22.1	3.85357	3.60265946130239e-53	2.73023795475492e-51	True	False
RP11-327J17.2	3.1749	3.8510920541213003e-53	2.91297257090242e-51	True	False
CDCP1	-5.69948	3.85373029215851e-53	2.91297257090242e-51	True	False
C16orf59	-3.5502	3.8911561218178002e-53	2.93747186562124e-51	True	False
PDGFRA	5.55593	4.10662282015615e-53	3.09613991541271e-51	True	False
RP11-793H13.10	3.10245	4.17076433938393e-53	3.14045688644538e-51	True	False
RP11-21B21.4	3.59452	4.34400045382681e-53	3.26669949403887e-51	True	False
RALY-AS1	-2.8321	4.37289685782067e-53	3.28421372856401e-51	True	True
GHc-857G6.7	3.25163	4.54616880660467e-53	3.40997586248025e-51	True	False
C2orf15	-3.29782	4.76938916578988e-53	3.57283358978436e-51	True	False
RP3-402G11.28	3.17078	5.008071986598831e-53	3.74684374261745e-51	True	False
MMP15	-4.4528	5.08973721712346e-53	3.80308540709579e-51	True	False
TFAP2C	-5.70385	5.12749828680707e-53	3.82642009094834e-51	True	False
CPEB1-AS1	4.22117	5.6788779270885e-53	4.23249806420829e-51	True	False
LINC01186	-3.92159	5.70474839018788e-53	4.24637694340021e-51	True	True
RORC	-5.11276	5.74564818393867e-53	4.27139360740242e-51	True	False
RP11-95H3.1	5.00568	5.7600258758385505e-53	4.27665495351709e-51	True	False
RP11-783K16.5	-4.41305	5.83422518979912e-53	4.32626260561547e-51	True	False
CKMT1B	-6.13474	6.28229958900044e-53	4.65263454138097e-51	True	False
AGPAT9	4.02957	6.7558630091789e-53	4.99703549167562e-51	True	False
PROX1	4.97398	7.4304222499467e-53	5.48904874935848e-51	True	False
RP4-800G7.2	3.31771	7.54705592964795e-53	5.56818744854794e-51	True	False
VLDLR-AS1	4.23418	8.52264878562101e-53	6.28006652214421e-51	True	False
LMOD1	4.67837	8.75121527300615e-53	6.44038871743685e-51	True	False
MAB21L1	3.80561	8.86163198813199e-53	6.51346629230565e-51	True	False
SYK	-4.79878	9.41034346685748e-53	6.90811191268143e-51	True	False
ANG	3.23127	9.65446510621494e-53	7.078450818362671e-51	True	False
HRASLS	-4.21118	1.02978999229587e-52	7.54076594233552e-51	True	False
POU2F3	-5.80312	1.10268160259615e-52	8.06444331606558e-51	True	False
RP11-807G9.2	-3.65707	1.10492879322232e-52	8.070802198972181e-51	True	False
PLCXD3	6.57153	1.19039446172088e-52	8.68424632155305e-51	True	False
GS1-184P14.2	-4.09818	1.19957924394222e-52	8.74036712554468e-51	True	False
MARVELD3	-4.21241	1.3206337650482901e-52	9.61044057022286e-51	True	False
BCL11A	-5.65684	1.36401677080869e-52	9.91382958445957e-51	True	False
JAM3	3.56731	1.46146791040928e-52	1.0608953117680999e-50	True	False
KRT8P45	-3.85633	1.5283198223518602e-52	1.10805078605438e-50	True	False
AARD	-4.84704	1.6117569532519e-52	1.1670993087570998e-50	True	False
RP11-256I23.2	4.11736	1.69486918197243e-52	1.22576705616206e-50	True	False
RP3-402G11.27	3.18102	1.72052110517151e-52	1.24278479484651e-50	True	False
RHPN2	-4.13005	1.72273660029025e-52	1.2428526204630899e-50	True	True
KCNC3	-5.12762	1.77853789382787e-52	1.28153171412461e-50	True	False
SYT17	-4.21164	1.8744339952547902e-52	1.34897073557765e-50	True	False
RP11-680F8.1	-4.83949	1.88233322799166e-52	1.35299340894454e-50	True	False
FAM189A2	4.11292	1.89463456260977e-52	1.3601665111794499e-50	True	False
PSD4	-3.74927	2.21228499761076e-52	1.58626520740558e-50	True	True
TNXB	5.04613	2.4827907337620203e-52	1.77804845934612e-50	True	False
GNB3	4.12915	2.59509588183028e-52	1.85620649393773e-50	True	False
RP11-789C17.1	3.48269	2.71722019123135e-52	1.9411887319819998e-50	True	False
LL0XNC01-36H8.1	3.35186	2.7235311739831e-52	1.9433274019866499e-50	True	False
NPTN-IT1	3.06035	2.7504252138510103e-52	1.9601296770389998e-50	True	False
C21orf62	5.91785	2.8925114507542602e-52	2.05888473021428e-50	True	False
HSH2D	-5.38675	2.92028788962622e-52	2.07613331143439e-50	True	True
RAB25	-7.05315	3.21013342510883e-52	2.27942819607637e-50	True	False
USP43	-4.17887	3.3208293838072703e-52	2.35517561904133e-50	True	False
AGAP11	4.8579	3.3410573528609e-52	2.36665635777442e-50	True	False
LA16c-380H5.1	-3.77125	3.37572045550683e-52	2.38832222227108e-50	True	False
AP001476.2	4.77632	3.5866242673374e-52	2.53447570814104e-50	True	False
CCDC68	4.47592	3.69651880513514e-52	2.60898515811592e-50	True	False
UPK1B	-6.86141	3.82988330321158e-52	2.69986033436146e-50	True	False
RBM5-AS1	3.57309	3.9622016446692704e-52	2.78978046329772e-50	True	False
RP11-510N19.5	-5.41574	3.97741983726196e-52	2.79713363129223e-50	True	False
B3GNT3	-7.0507	3.99081343340963e-52	2.80318755087014e-50	True	True
EYA2	-6.72546	4.1138645637638705e-52	2.88615928155511e-50	True	False
EDN2	-5.60868	4.1691275353356404e-52	2.92143134147724e-50	True	True
ZNF483	3.17115	4.55561936447755e-52	3.18844370358972e-50	True	False
SCARNA7	-4.64395	4.71124219978539e-52	3.29342815400511e-50	True	False
MAGI2-AS3	4.01513	4.8365335208095405e-52	3.3769841499707197e-50	True	False
RP5-963E22.6	-3.07159	4.9146597197549106e-52	3.42744858384479e-50	True	False
AC003104.1	2.95781	5.1647232926271904e-52	3.59755832586674e-50	True	False
PTCH2	4.44756	5.25438295802527e-52	3.6556651789082898e-50	True	False
KIFC1	-3.90793	5.58081305203243e-52	3.87816855754581e-50	True	False
RP11-2C24.7	3.43779	5.6520097636590804e-52	3.92299033133782e-50	True	False
TMEM45B	-5.12576	5.74967450231018e-52	3.98605540851873e-50	True	False
KARSP2	2.75079	6.309169559583451e-52	4.36876432588603e-50	True	False
HIST2H3DP1	3.96098	6.5335050226610804e-52	4.51876337346528e-50	True	False
KIAA1211L	-4.06973	7.31189987840632e-52	5.05116045727501e-50	True	False
TBC1D4	3.43739	7.538491064296661e-52	5.2015588343647e-50	True	False
ANTXR2	3.92204	7.696117751285631e-52	5.30407381162428e-50	True	False
TSPAN1	-6.03622	8.147366186868671e-52	5.60847072377149e-50	True	False
LRRK2	4.14996	8.50824667986002e-52	5.85001876470516e-50	True	False
RP11-640N20.4	3.04685	9.23327875364026e-52	6.34108678390387e-50	True	False
SEC31B	3.73206	9.269814397070071e-52	6.35872362054756e-50	True	False
PLK1	-3.83084	9.94574421295078e-52	6.81440516653649e-50	True	False
F2RL1	-5.29447	1.00471744254344e-51	6.87585893710717e-50	True	False
ZNF781	3.42009	1.01939215622429e-51	6.9638197499710595e-50	True	True
MMEL1	-4.79106	1.01994799431132e-51	6.9638197499710595e-50	True	False
RP11-73M18.6	2.59558	1.02574915331212e-51	6.99527487196479e-50	True	False
RP11-3K16.2	-3.54899	1.04821612472369e-51	7.14018009330681e-50	True	False
EPHA5	4.69207	1.07700563890637e-51	7.32776624074033e-50	True	False
ZDHHC12	-3.49249	1.12063923015062e-51	7.61579660573705e-50	True	False
DYDC2	-5.1701	1.13828990350005e-51	7.72678572849783e-50	True	False
UBAP1L	3.43976	1.15516373570558e-51	7.83225078719542e-50	True	False
PWRN1	5.64041	1.20386070432169e-51	8.15299004853979e-50	True	False
AP1S3	-3.56918	1.23572085994471e-51	8.35909511506018e-50	True	False
MMP21	3.55792	1.2658960499741e-51	8.55333985046511e-50	True	False
DNAJC22	-5.39664	1.34578538967895e-51	9.0826559807353e-50	True	False
RP11-212I21.4	3.22471	1.35452064093104e-51	9.13109018025102e-50	True	False
ERBB3	-5.31619	1.3666522513766402e-51	9.202282245735029e-50	True	False
CNTNAP1	3.38909	1.43927499307856e-51	9.68015710327613e-50	True	False
UGT8	-5.49816	1.46884994287547e-51	9.8677406540812e-50	True	False
TCEAL1	3.1396	1.52697864403928e-51	1.02464989629399e-49	True	True
TMEM61	-5.01673	1.5799971788776e-51	1.05901389857927e-49	True	False
S100A5	-5.08613	1.61376357621645e-51	1.08041010352384e-49	True	True
MAPK11	3.09453	1.6236326838749e-51	1.0857765554118199e-49	True	False
GRHL3	-5.3496	1.63483087625594e-51	1.0920185582890499e-49	True	False
GSG2	-3.82147	1.6512215767748e-51	1.10171083358821e-49	True	False
DNAAF3	-5.12747	1.71318072483521e-51	1.14175017112141e-49	True	False
INHA	5.33848	1.84565202993268e-51	1.22863797233507e-49	True	False
SLC4A11	-5.46945	1.8866530564978e-51	1.2545065005981598e-49	True	False
FTLP14	-3.47105	2.21025053026951e-51	1.4680123164820698e-49	True	False
RP11-164J13.1	3.58373	2.22091355528712e-51	1.4734239748842e-49	True	False
RP11-358D17.2	3.5651	2.3972807285151501e-51	1.5886323796057298e-49	True	False
ACSM3	4.04761	2.43363077257709e-51	1.61089857952925e-49	True	False
PDGFD	3.58589	2.63981595020545e-51	1.74540697718945e-49	True	False
MTL5	-3.5245	2.66958066905813e-51	1.76309701436408e-49	True	False
FXYD2	3.6081	2.67665819592628e-51	1.7647389517617298e-49	True	False
KIF23	-3.74365	2.67809175008309e-51	1.7647389517617298e-49	True	False
MTFR2	-3.98562	2.73214086422937e-51	1.79833195469012e-49	True	False
RP11-497E19.1	3.7845	2.7940943506974997e-51	1.83704647764545e-49	True	False
FAM153B	5.73295	3.21684393488822e-51	2.1126225846377497e-49	True	False
ABCA5	3.01062	3.352468841157e-51	2.19922706812786e-49	True	False
TSPAN5	3.74801	3.62838975247116e-51	2.3775693522316897e-49	True	False
TMEM184A	-4.45924	3.67686949968345e-51	2.4066446051503498e-49	True	False
FXYD3	-6.17965	3.96293671321855e-51	2.59099102228857e-49	True	False
ARX	8.35025	4.14616197949809e-51	2.70776270814914e-49	True	False
RP11-540B6.6	2.7994	4.19861243735494e-51	2.738963420854e-49	True	False
C10orf91	-4.61589	4.37422872508288e-51	2.8503525355292598e-49	True	False
TSPAN15	-4.22228	4.39793983936044e-51	2.86261904143971e-49	True	False
ITGB6	-6.16729	4.47854045502728e-51	2.9118465970694e-49	True	False
PPT2-EGFL8	3.22214	4.79184924012633e-51	3.11209889507584e-49	True	False
DNAJB13	-5.61692	4.91983532925175e-51	3.1916818762225597e-49	True	False
PAQR4	-5.01239	5.41291438456922e-51	3.5076763004695796e-49	True	False
LINC01391	6.06023	5.6361065286563e-51	3.64827355309629e-49	True	False
RP11-632K20.7	2.92938	5.65935041937964e-51	3.65927601454391e-49	True	False
CTC-260E6.4	-3.69693	5.74286729176215e-51	3.7091831181777095e-49	True	False
LINC00602	4.2835	6.06336702552671e-51	3.911873389013e-49	True	False
PGC	4.79966	6.19920365319181e-51	3.9951105523391594e-49	True	False
OASL	-5.26821	6.22055780484721e-51	4.00446699742588e-49	True	False
MYH11	5.93622	6.34011808631551e-51	4.0769534315526795e-49	True	False
DNM1P46	3.6044	6.78486801745679e-51	4.35816176897628e-49	True	False
RP11-661O13.1	2.9808	6.90429119818501e-51	4.4300140490786e-49	True	False
SYNPO2	4.34482	7.31727933319631e-51	4.68986368290999e-49	True	False
CTD-2378E12.1	3.09767	7.59182225938671e-51	4.86050863144407e-49	True	False
RP11-250B2.3	3.28666	7.60927038085046e-51	4.8663610063384394e-49	True	False
FGF18	-5.83342	7.71678426120965e-51	4.9297376096611e-49	True	False
RP11-13K12.2	-4.74874	7.82496216512822e-51	4.99339987576663e-49	True	False
CSGALNACT1	3.5431	8.13633369498619e-51	5.1864479236777596e-49	True	False
RP11-85K15.3	2.92768	8.15191408092723e-51	5.1907312910304095e-49	True	False
RP4-545L17.11	-3.25061	8.5849633215608e-51	5.460540025411e-49	True	False
KLHDC1	2.81913	8.66693614169947e-51	5.50670050018326e-49	True	True
RP11-327J17.7	3.67239	8.73682260435871e-51	5.54508997817917e-49	True	False
VIP	3.19164	9.65105543231388e-51	6.1187064748958795e-49	True	False
ANLN	-4.04469	1.01613761408197e-50	6.4352818995174e-49	True	False
VPREB3	-3.85416	1.0241532043538599e-50	6.479040914066269e-49	True	False
RP11-452K12.4	-2.95551	1.09800385945861e-50	6.93874477787968e-49	True	False
RP11-448G15.3	3.34339	1.1557962813812399e-50	7.296088573232149e-49	True	False
DEFB1	-7.33709	1.1624004519607899e-50	7.32987953458718e-49	True	False
SOCS2-AS1	3.4724	1.21744427352302e-50	7.66872075131739e-49	True	False
CUBN	3.72238	1.22089764317061e-50	7.68221319383218e-49	True	False
GREB1L	4.38656	1.28614274835448e-50	8.08406956452292e-49	True	False
RP11-170N16.3	3.26665	1.30864916914111e-50	8.216717789652229e-49	True	False
RP11-256I23.3	3.7612	1.33448374495244e-50	8.36995634508122e-49	True	False
RP11-617B3.2	2.60339	1.39345523040329e-50	8.73048137457277e-49	True	False
PCDH11X	5.877	1.40053991656622e-50	8.76549453550917e-49	True	False
ADCY2	5.54397	1.4366815657041998e-50	8.98209635010859e-49	True	False
ABRACL	-3.80772	1.53695597614561e-50	9.59876524931622e-49	True	False
LINC01101	-4.90185	1.5907790985000001e-50	9.92432698287846e-49	True	False
PABPC1P7	2.78415	1.6503772762982299e-50	1.0285186300300699e-48	True	False
ASCL2	-4.94072	1.67215446665205e-50	1.0409827928899399e-48	True	False
VLDLR	3.57256	1.7354194953402e-50	1.07922090718178e-48	True	False
VEPH1	-4.99493	1.73826560056421e-50	1.07984450844806e-48	True	False
SAMD12	-3.39723	1.74317188015879e-50	1.0817452533006599e-48	True	False
CTD-3094K11.1	-4.21877	1.7772880269476e-50	1.10174931118113e-48	True	False
NXPH3	3.65039	1.78583481517927e-50	1.10587726541244e-48	True	False
RP11-755F10.3	3.60077	1.87937725116681e-50	1.16257443242453e-48	True	False
PMAIP1	-4.12027	1.93021866935486e-50	1.19276518849659e-48	True	False
RP11-727A23.1	3.54343	2.02118902013335e-50	1.24766358259675e-48	True	False
HAND2	5.51326	2.15638704203446e-50	1.32971904536232e-48	True	False
NEURL3	-4.12636	2.2369466395526197e-50	1.3779450167364002e-48	True	False
SCML1	3.51485	2.30765399848455e-50	1.42000713114731e-48	True	False
RP11-97O12.6	3.49579	2.35169423484944e-50	1.4455886670694098e-48	True	False
RP1-18D14.7	3.31026	2.36888866455185e-50	1.4546317280724498e-48	True	False
LRRC17	4.48048	2.43595397300827e-50	1.49424732662615e-48	True	False
RP11-455O6.9	2.82035	2.45115428957844e-50	1.50199863428655e-48	True	False
COX7A1	3.07247	2.54466074567075e-50	1.55766741005369e-48	True	False
CXCL17	-7.83471	2.62092311094678e-50	1.60267533154878e-48	True	False
TRIM58	-5.2648	2.65274311971862e-50	1.62044155053427e-48	True	False
RP4-669P10.20	3.25148	2.93149934558649e-50	1.78885586628961e-48	True	False
KCNK15	-4.46672	3.07566197464582e-50	1.87487361224482e-48	True	False
STXBP2	-3.68558	3.1455545012370297e-50	1.91548574050901e-48	True	False
RP11-597D13.7	3.83014	3.23367447934842e-50	1.9645569788777798e-48	True	False
RP11-454E5.4	2.70106	3.23395257491738e-50	1.9645569788777798e-48	True	False
TM4SF1-AS1	-3.98133	3.2361985705553898e-50	1.9645569788777798e-48	True	False
RP11-307B6.3	2.93755	3.35996831021951e-50	2.03758078241169e-48	True	False
PGM5-AS1	2.99876	3.37646866816689e-50	2.04546960754793e-48	True	False
KLF15	3.74557	3.46422307587675e-50	2.09646334718942e-48	True	False
HMGB3	-3.72572	3.52477678080315e-50	2.13090762225211e-48	True	False
HIST1H2AI	-4.41402	3.58385348365949e-50	2.16438887552842e-48	True	False
RP13-554M15.2	3.43284	3.81641276534582e-50	2.30246422458005e-48	True	False
SPATA9	3.02397	3.9755233894591797e-50	2.3959890501842398e-48	True	False
AC005104.3	2.91615	4.11307010035739e-50	2.4763387415111698e-48	True	False
SLC18A2	5.93983	4.18193575571804e-50	2.51521538506898e-48	True	False
MTND5P1	3.67769	4.19946666975365e-50	2.5231687895470598e-48	True	False
PSD3	3.52353	4.20733430388534e-50	2.52530584893347e-48	True	False
NRTN	-4.83323	4.26728534086484e-50	2.55866778457731e-48	True	False
OGN	5.68497	4.48483771917082e-50	2.68636276509965e-48	True	False
GNG11	3.24666	4.50421782428916e-50	2.69352967028888e-48	True	False
GNRH1	3.49677	4.50599866318961e-50	2.69352967028888e-48	True	False
DST	3.77291	4.66042849017365e-50	2.7830026644532396e-48	True	False
RGS19	-3.79826	4.78126053265678e-50	2.8502824225497597e-48	True	False
GOLGA8B	4.04988	4.78282655018933e-50	2.8502824225497597e-48	True	False
RP11-524F11.1	3.0717	4.83576553763706e-50	2.87890224553167e-48	True	False
FAM3B	-5.8184	5.08837221301151e-50	3.02621251381144e-48	True	False
RP11-465N4.4	-3.49735	5.11385786079288e-50	3.03828506433172e-48	True	False
PLG	3.39309	5.18741692088009e-50	3.07886596395214e-48	True	False
CDC6	-3.34905	5.2800981372332e-50	3.13070272244188e-48	True	False
RP11-255E6.6	-3.06973	5.37270587663581e-50	3.18239113204451e-48	True	False
SBK1	-4.42281	5.47192832548645e-50	3.23788922459921e-48	True	False
TTLL3	3.67921	5.54701600483541e-50	3.27900852249509e-48	True	False
KRT8P13	2.98857	5.74769636565354e-50	3.39421170157611e-48	True	False
LRFN2	4.05049	5.76034608918652e-50	3.39825613545454e-48	True	False
RP1-34H18.1	2.99507	6.20885298709067e-50	3.65916314725109e-48	True	False
ERICH6B	3.01749	6.26656777493505e-50	3.6894653952107496e-48	True	False
CAPN3	3.57524	6.39807844112292e-50	3.76311077469299e-48	True	False
F10	4.52253	6.51205518201689e-50	3.82630596406952e-48	True	False
ALDH1L1	5.50454	7.18955161657614e-50	4.2201515355776197e-48	True	False
RBM20	4.29627	7.48600611749058e-50	4.38976701069786e-48	True	False
ADH1B	8.12478	7.93805963755995e-50	4.65019471627899e-48	True	False
GAPDHP1	-3.06459	8.272507832854769e-50	4.84127653702762e-48	True	False
SH3BP5-AS1	3.49753	8.48062083983357e-50	4.9581162616595896e-48	True	False
RP11-490B18.6	2.81175	8.63174731169877e-50	5.04143957394442e-48	True	False
RP11-3B7.1	3.5718	8.72462564757283e-50	5.0906105085703595e-48	True	False
CTD-2114J12.1	-4.59084	8.82517919535347e-50	5.1441574372438e-48	True	False
TMEM200B	4.03158	9.27013284436129e-50	5.39814763574084e-48	True	False
NR4A1	5.11464	9.2828099280821e-50	5.40016175170782e-48	True	False
RRN3P1	2.96194	1.0281270460477499e-49	5.97507048457573e-48	True	False
ADHFE1	3.74579	1.0459111720261899e-49	6.07240063116612e-48	True	False
DSP	-5.20369	1.09811270896748e-49	6.369162436041989e-48	True	False
RP11-515O17.2	3.12608	1.20771579558019e-49	6.99794253421198e-48	True	False
LIX1	-7.03352	1.23632347013125e-49	7.156626996418829e-48	True	False
RP11-19P22.8	5.32116	1.29879256606079e-49	7.51081612165916e-48	True	False
DARS-AS1	-3.32374	1.47706933966884e-49	8.53335295731167e-48	True	False
RP3-439F8.1	-4.13782	1.52775297795542e-49	8.81746770459174e-48	True	False
NUPR1L	-6.12193	1.5376532722992899e-49	8.86587267170912e-48	True	False
KPNA2	-4.36489	1.87669383150078e-49	1.0810088627644801e-47	True	False
BRCC3P1	3.39839	1.8969658567873e-49	1.09161254279427e-47	True	False
ADORA1	-4.66992	1.92862347490117e-49	1.1087408418369601e-47	True	False
RP11-446H18.5	3.15946	1.94172535855859e-49	1.1151785610757e-47	True	False
PRR19	-3.25008	1.99206488733621e-49	1.14296917889366e-47	True	False
SHANK2	-5.71358	2.01135848362585e-49	1.1529098955898801e-47	True	True
LL0XNC01-116E7.2	2.87857	2.05079918377606e-49	1.1743682012198e-47	True	False
HRC	4.01723	2.05868178312523e-49	1.1777308353248e-47	True	False
AFF3	4.33081	2.12408108123168e-49	1.21395896409398e-47	True	False
CYP2J2	-4.76194	2.1547474992504998e-49	1.23028521689662e-47	True	False
NPW	-5.80058	2.20380714453814e-49	1.2570713372365e-47	True	False
OVOL1	-5.21483	2.2346283848479298e-49	1.27341211491028e-47	True	False
NBEA	3.53904	2.3787505381073397e-49	1.35422337485779e-47	True	False
RP11-203M5.7	2.99149	2.50892705649758e-49	1.4269461737542202e-47	True	False
HES2	-5.63476	2.57080758642454e-49	1.4607223978694102e-47	True	False
LPO	-4.81738	2.6377500074955e-49	1.49730652315013e-47	True	False
UGT2B7	-7.43491	2.6717801444152598e-49	1.51515539825741e-47	True	False
RP11-73M7.6	3.46881	2.73848987564844e-49	1.55148428825301e-47	True	False
CTC-301O7.4	3.01782	2.7592884333126097e-49	1.56175725325494e-47	True	False
CTD-2303H24.2	5.15064	3.05741201902559e-49	1.7288248406036502e-47	True	False
DLEU2L	3.183	3.0754975489408097e-49	1.7373743675458202e-47	True	False
RP11-64K12.8	3.01646	3.18255109781907e-49	1.7961177828645401e-47	True	False
RP11-5O17.1	-3.55942	3.186046315623e-49	1.7963597614582402e-47	True	False
RP1-172N19.5	4.27782	3.2250396337229e-49	1.81659660368386e-47	True	False
DOK5	-5.92179	3.2459101896519598e-49	1.82659620384247e-47	True	False
MAPK12	3.31522	3.3351495437197898e-49	1.87501339175287e-47	True	False
RP11-748H22.1	3.36519	3.3680208855518096e-49	1.89167815432896e-47	True	False
TYMS	-3.51057	3.70033372259277e-49	2.07633381037554e-47	True	True
SNCAIP	4.14321	3.84602381814792e-49	2.15601838555907e-47	True	False
BAHCC1	3.9115	4.16757972722214e-49	2.33404386233652e-47	True	False
PITPNM2	3.31748	4.3636448978739494e-49	2.4415155851227704e-47	True	False
ALDH1A1	3.75709	4.65373410949798e-49	2.59997348574836e-47	True	False
BCYRN1	-4.42776	4.6557282848535e-49	2.59997348574836e-47	True	False
ZEB2-AS1	3.13074	5.0346174858333394e-49	2.80888501845336e-47	True	False
RP11-722G7.1	3.82827	5.2026814759451596e-49	2.8998885208595904e-47	True	False
RP11-126K1.6	-3.78318	5.287728386361969e-49	2.9444906521052304e-47	True	False
BLACAT1	-5.18508	5.54667105667624e-49	3.0857505904192803e-47	True	False
KLHL35	-4.44001	5.65554399882451e-49	3.1433341840146003e-47	True	False
LEFTY2	5.99325	5.76521137821329e-49	3.2012497416787904e-47	True	False
MLK4	-3.39951	5.815515804803219e-49	3.2261243500111504e-47	True	False
HOOK1	-4.17081	5.89995662896641e-49	3.2698709487368204e-47	True	False
RP11-400F19.18	3.50965	5.9774819528723594e-49	3.30970576825346e-47	True	False
LMNB1	-3.46484	6.2085665476334995e-49	3.43441016928157e-47	True	False
TERT	-4.12444	6.49049536072629e-49	3.5869783842142104e-47	True	False
CENPU	-3.76752	7.10558101199099e-49	3.92320491294481e-47	True	False
PENK	6.37927	7.14968780913181e-49	3.9438405042066903e-47	True	True
MYH3	3.21578	7.19041189070438e-49	3.9625730853184704e-47	True	False
KRT87P	-2.94784	7.59216122616936e-49	4.1800413232164203e-47	True	False
CCDC39	4.41696	7.81576576662897e-49	4.29911149647786e-47	True	False
EDA2R	3.28669	7.971060486000269e-49	4.38041927139195e-47	True	False
AC245100.1	-3.13066	7.9939416653552e-49	4.388876257714831e-47	True	False
RP11-506F3.1	4.05938	8.098195896939639e-49	4.44195144043653e-47	True	False
ST13P15	2.55766	8.172757364242669e-49	4.47865574513283e-47	True	False
RP11-585P4.6	2.82362	8.349156680036259e-49	4.571046238067331e-47	True	False
CLEC4GP1	4.1329	8.47100923836511e-49	4.6311125973584e-47	True	False
HES7	3.04899	8.474680705976689e-49	4.6311125973584e-47	True	False
DSC2	-5.08033	9.437528703858519e-49	5.15246849022121e-47	True	False
HIST1H2BO	-3.83174	9.49107591404549e-49	5.17687819479236e-47	True	False
NGF	4.06934	9.50226314582115e-49	5.178158859026501e-47	True	True
HSD11B1	4.53424	1.0125369834984e-48	5.512586341107761e-47	True	False
C19orf81	-4.53239	1.04577908676008e-48	5.68828084322121e-47	True	False
RCAN3	-3.92499	1.0498248040788599e-48	5.7049895035012805e-47	True	False
XXbac-BPGBPG55C20.2	3.18157	1.07633472452374e-48	5.84362970318122e-47	True	False
ANGPTL1	5.25534	1.0883922219176e-48	5.90362081038473e-47	True	False
KIAA0408	4.09262	1.16234361600496e-48	6.29891317013752e-47	True	False
OIP5	-3.16747	1.21551779205456e-48	6.580984082841781e-47	True	False
CCDC167	-3.48218	1.21868740463177e-48	6.592052340787971e-47	True	False
SHE	3.01989	1.23804913721671e-48	6.69060484384614e-47	True	False
ZNF577	2.93601	1.2441682085572899e-48	6.71747629728063e-47	True	False
ESR2	4.01011	1.295304720867e-48	6.98713129402483e-47	True	False
RP11-544L8__B.4	3.38442	1.3021979193460899e-48	7.01785246671696e-47	True	False
TGFBR3	3.58955	1.48876046065701e-48	8.01590777074892e-47	True	False
MESP2	-4.47534	1.51266226918418e-48	8.137122900925501e-47	True	False
SPP1	-6.21127	1.57215633447159e-48	8.449402773365171e-47	True	False
CTD-3113P16.11	2.47451	1.6592966134207e-48	8.90955590383119e-47	True	False
AIM1L	-5.13262	1.70036225025276e-48	9.12169606062792e-47	True	False
MAD2L1	-3.40162	1.72187998148306e-48	9.22867805995051e-47	True	False
CMTM7	-4.27487	1.74350123505323e-48	9.33601881633026e-47	True	False
RP11-349F21.3	4.23781	1.7742675482859e-48	9.492088332980501e-47	True	False
RP11-433P17.2	3.18171	1.93880637754237e-48	1.03628847082856e-46	True	False
CTD-3092A11.2	2.97709	1.94844116367272e-48	1.0404888952517001e-46	True	False
AC002044.1	-2.95451	2.01101502364631e-48	1.07292596630441e-46	True	False
BOLA2B	-3.28035	2.0962190227780498e-48	1.11736675680947e-46	True	False
RP1-182D15.2	2.79851	2.2892248120093e-48	1.21913707920288e-46	True	False
HIST1H3B	-3.92677	2.5204971662495898e-48	1.3410830562767301e-46	True	False
RAMP2-AS1	3.82389	2.55430015133147e-48	1.35783536447504e-46	True	False
MMP17	4.37526	2.62671317400324e-48	1.3950633222691201e-46	True	False
DNM1P51	4.00698	2.65343258567295e-48	1.40797766577271e-46	True	False
KLHDC7B	-5.29418	2.69082306614266e-48	1.42652584649505e-46	True	False
DEPDC1-AS1	-3.0517	2.69623184690451e-48	1.42810088448023e-46	True	False
FAM53B-AS1	2.78718	2.78305181729991e-48	1.47275481941505e-46	True	False
RASL11B	4.4339	2.93145031795728e-48	1.54988529852216e-46	True	False
JMJD7-PLA2G4B	3.42127	3.03697500561913e-48	1.6042293309664e-46	True	False
AC000078.5	3.3923	3.1033048159325e-48	1.63779008488416e-46	True	False
GPR37	-4.4195	3.19300722127248e-48	1.6836143657008401e-46	True	False
KCNT2	4.47733	3.38397827774533e-48	1.78270531914208e-46	True	False
ATP2A1-AS1	-3.64334	3.46947569444835e-48	1.82610382440682e-46	True	False
TNF	-5.58042	3.93160658647021e-48	2.06748155693008e-46	True	False
RP11-693N9.2	3.42462	3.97314744734357e-48	2.0874524718639803e-46	True	False
ZBTB16	5.24091	3.9771740920637005e-48	2.0876956584873102e-46	True	False
IGDCC4	3.90193	4.03228855947414e-48	2.11473138856361e-46	True	False
RP11-440D17.3	-3.39137	4.15169977344486e-48	2.17540898415182e-46	True	False
AMHR2	6.39007	4.2938215836376596e-48	2.2478674011713802e-46	True	False
RP11-346E8.1	2.39746	4.37622056581492e-48	2.28895872291075e-46	True	False
ECHDC2	3.31112	4.44635644683834e-48	2.3235683051939102e-46	True	False
RP11-67L3.4	-3.01064	4.5543347940174596e-48	2.37787421183901e-46	True	False
FAM72B	-3.37691	4.59127826514535e-48	2.39502824621977e-46	True	False
MCIDAS	-4.53097	4.63316612388423e-48	2.4147286895308e-46	True	False
GALNT14	-5.10647	4.6650501133282e-48	2.42918489501226e-46	True	False
NUP210	-3.99523	4.90978583168965e-48	2.55435314215108e-46	True	False
CTD-2224J9.8	2.91977	4.9980307091940003e-48	2.5979559625137002e-46	True	False
RBM47	-3.88902	5.09007652169181e-48	2.6434554318903202e-46	True	False
NEIL1	3.00893	5.0964275641456796e-48	2.6444094166095503e-46	True	False
RP11-43N16.4	2.62744	5.1849442287896597e-48	2.6879576802365203e-46	True	False
RBMS3	3.43981	5.32766336396619e-48	2.7595035148055102e-46	True	False
RP11-494K3.2	2.97563	5.4099965093818397e-48	2.7996731936051003e-46	True	False
RAB42	-3.50181	5.59788343747936e-48	2.8943478345187803e-46	True	False
SHROOM3	-4.23413	5.78900087909685e-48	2.9905243430191603e-46	True	False
TMEM52B	-4.16984	5.814491792362319e-48	3.0010461998976e-46	True	False
GOLGA8T	3.7761	6.004385986939101e-48	3.0963286575781603e-46	True	False
CCDC144B	4.52148	6.06101755057656e-48	3.1227833696598503e-46	True	False
TYMSOS	-3.79662	6.221720721808389e-48	3.20276468896535e-46	True	True
RP1-253P7.4	3.40903	6.24206399194107e-48	3.21041572179017e-46	True	False
RP11-632F7.3	2.95803	6.37844671094788e-48	3.27768234012314e-46	True	False
MAOA	3.92028	6.42416422699713e-48	3.29828189817457e-46	True	False
PTGFR	5.07728	6.83977940751437e-48	3.50859122129246e-46	True	False
DIRAS2	-5.18275	6.92515129554172e-48	3.54927636084103e-46	True	False
RP11-216L13.19	3.38121	7.03014040270003e-48	3.59993579484764e-46	True	False
SDPR	3.84023	7.48276527512716e-48	3.8283656994080705e-46	True	False
TTC9	-5.11926	7.559130318017579e-48	3.86406119685679e-46	True	False
RASGRF2	3.88534	8.07346061035553e-48	4.1233774717980604e-46	True	False
LAMB3	-4.58283	8.168286732333729e-48	4.16817426016413e-46	True	False
RP11-361L15.5	4.3913	8.32041820685656e-48	4.2421098257255406e-46	True	False
SNORA12	-4.35421	8.38753919317713e-48	4.27261246500443e-46	True	False
PNLIP	5.37628	8.55036322031985e-48	4.3517708758432405e-46	True	False
RP11-468N14.13	-4.05264	8.80250703834497e-48	4.47621236817089e-46	True	False
RP11-217B1.2	-3.10256	8.98997581160296e-48	4.56757825689083e-46	True	False
RP11-288H12.3	3.17387	9.22653923580336e-48	4.6837079287053406e-46	True	False
ADGRB3	4.51435	9.32656640279184e-48	4.7303860298004206e-46	True	False
FAM83A	-6.58012	9.38576952119586e-48	4.7538334991760506e-46	True	False
CTC-428H11.2	3.38274	9.38902606399121e-48	4.7538334991760506e-46	True	False
DLX4	-4.41788	9.57269558870524e-48	4.84264318032765e-46	True	False
PHYHIP	4.15508	9.83706803409964e-48	4.97209044439681e-46	True	False
SMG1P7	3.00042	9.973227336361949e-48	5.03656578096051e-46	True	False
TRHDE-AS1	6.03468	1.00930118395943e-47	5.0926677568929906e-46	True	False
TCF21	5.30486	1.0104480648154701e-47	5.0940669608395104e-46	True	False
AC018766.4	2.61413	1.0922245374735401e-47	5.5015997961941e-46	True	False
PPP1R14C	-5.26789	1.10250629574075e-47	5.5486186693117806e-46	True	False
LHX9	4.96772	1.1274520525196e-47	5.66929344966961e-46	True	False
RP11-177G23.1	3.36241	1.14257703870973e-47	5.7404207122345405e-46	True	False
AC005481.5	4.02567	1.15702725801691e-47	5.80803888619441e-46	True	False
KLF5	-3.93369	1.16258612678393e-47	5.8309467374254405e-46	True	False
RP11-258C19.7	2.70877	1.1843095822661801e-47	5.93481947294569e-46	True	False
CSPG4P11	3.99866	1.21967840523396e-47	6.1068359535906305e-46	True	False
RNF43	-3.93458	1.28548782331387e-47	6.4308422013279005e-46	True	False
MTMR11	2.9606	1.3010644301191102e-47	6.503212916451161e-46	True	False
PRDX3P1	3.21841	1.3489842003169102e-47	6.7369858004062e-46	True	False
RP11-53M11.3	-3.51684	1.46633955303046e-47	7.31683452777492e-46	True	False
RUFY3	2.87316	1.60958148421241e-47	8.02475684482104e-46	True	False
LINC01215	-4.74608	1.6308693319919e-47	8.12397587903211e-46	True	False
RASSF7	-3.55277	1.80371254592786e-47	8.97733939277823e-46	True	False
CENPE	-3.23974	2.0129390210149802e-47	1.00101851264922e-45	True	False
CEP126	3.35862	2.0290350462343402e-47	1.00816710808697e-45	True	True
C6orf201	2.90121	2.03750105710725e-47	1.01151567310508e-45	True	False
RASEF	-4.2202	2.1108857628953801e-47	1.04706010902773e-45	True	False
CFAP126	-6.66877	2.1586681704238802e-47	1.06985566913368e-45	True	False
CHST6	-4.97258	2.2728365126093103e-47	1.12548635456607e-45	True	False
RP11-89K11.1	3.89845	2.2895508061100002e-47	1.13280553862103e-45	True	False
C19orf73	-3.55671	2.32753766671856e-47	1.15062855741806e-45	True	False
RP11-426C22.8	3.55355	2.3617466533398203e-47	1.16655548650337e-45	True	False
NKAPL	3.02634	2.3852413352212103e-47	1.17716784042623e-45	True	False
RAET1K	-3.19051	2.4250117483060503e-47	1.19578799013061e-45	True	False
VSTM4	4.1379	2.46523359554675e-47	1.21459923684377e-45	True	False
SPHKAP	5.45898	2.49205606347038e-47	1.22678265759797e-45	True	False
RIMKLBP2	3.27809	2.54193364081588e-47	1.2502855970834201e-45	True	False
LYPD6	-3.89784	2.60043386340734e-47	1.27798671268679e-45	True	False
RP11-228B15.4	3.91108	2.604519002766e-47	1.27892143923751e-45	True	False
PTH2R	-6.79945	2.62610578717518e-47	1.28844139965251e-45	True	False
GGH	-3.53331	2.71367494665423e-47	1.33029114686152e-45	True	False
HIST1H2AG	-4.15501	2.79032354216935e-47	1.3667219349818001e-45	True	False
LINC00899	3.10631	2.80462653541566e-47	1.37258000894891e-45	True	False
PROX2	3.36867	2.8580110338711702e-47	1.39753876773962e-45	True	False
YPEL4	3.73289	2.8813643841531703e-47	1.40778321090973e-45	True	False
CTB-33G10.1	2.64285	2.8875319727987603e-47	1.40962092082103e-45	True	False
RP11-161H23.5	6.80397	2.99210983960016e-47	1.4594570067745e-45	True	False
PKIB	-3.68192	3.0612697440473303e-47	1.49135945002119e-45	True	False
TSACC	-3.67822	3.06260633716647e-47	1.49135945002119e-45	True	False
ATP8A1	3.4478	3.2179842598112603e-47	1.56572039803989e-45	True	False
RHOBTB3	3.88718	3.27613690905952e-47	1.59269191924992e-45	True	False
SRD5A3	-3.61811	3.33313647942302e-47	1.61905860780332e-45	True	False
RP11-645C24.5	3.50373	3.48935401656918e-47	1.6935364345040502e-45	True	False
RP11-2K6.1	-3.61074	3.7539457247052903e-47	1.82044614651457e-45	True	False
ASRGL1	-4.70811	3.86582079434458e-47	1.87314845288255e-45	True	False
FTOP1	3.09438	4.0102943420093602e-47	1.94154589131612e-45	True	False
CKMT1A	-6.22767	4.1022199038709004e-47	1.98441076951826e-45	True	False
ANO9	-4.40806	4.1815331135031103e-47	2.0211088392914702e-45	True	False
SYNE4	-3.27972	5.18311657984804e-47	2.50315047291079e-45	True	False
NKTR	3.06381	5.248231057073221e-47	2.53250925497864e-45	True	False
STYK1	-4.42242	5.43928860073519e-47	2.62254292608781e-45	True	False
RP11-360O19.4	-3.56814	5.86627294018454e-47	2.82608663740913e-45	True	False
CLDN11	4.35977	6.05047741103341e-47	2.91243235181387e-45	True	False
CTA-221G9.12	-4.05748	6.08512371426903e-47	2.9267046987323003e-45	True	False
ZNF385B	4.98719	6.135433799157751e-47	2.94680103578333e-45	True	False
ABHD17C	-3.2426	6.13696806755717e-47	2.94680103578333e-45	True	False
PART1	-6.5848	6.1431606129156e-47	2.94735865573471e-45	True	False
RPL23AP1	3.74009	6.27704003678911e-47	3.00912669717793e-45	True	False
AC005154.7	3.44519	6.842405894726421e-47	3.27747326017145e-45	True	False
KB-1572G7.3	3.4965	7.11227396323401e-47	3.40395523725663e-45	True	False
CNFN	-5.11949	7.21595605006344e-47	3.45075854178585e-45	True	False
RP3-402G11.25	2.78204	7.42218422244327e-47	3.54648428984461e-45	True	False
RP11-1060G2.2	2.74053	7.550677575098501e-47	3.60494085596451e-45	True	False
SPTBN2	-4.13329	7.607619971282111e-47	3.62916926333613e-45	True	False
RP11-243M5.5	3.47829	8.20256751203685e-47	3.90980152500106e-45	True	False
P2RY6	-4.4525	8.224086086425501e-47	3.91687143925929e-45	True	True
C4orf19	-4.1091	8.89342399498884e-47	4.2322150369654e-45	True	False
RP11-1038A11.3	-5.32118	9.07035640149187e-47	4.31291029509574e-45	True	False
RTKN2	-3.81724	9.13280702245685e-47	4.33908327804172e-45	True	False
LINC00853	-3.20872	9.295257039467431e-47	4.4126860018560904e-45	True	False
PRR36	-4.37455	9.88490034779295e-47	4.6888044313689005e-45	True	False
TCF23	4.64797	9.93705699975183e-47	4.70973087461539e-45	True	False
ORC6	-2.9355	1.02845989293726e-46	4.87051002329488e-45	True	False
ADAMTS1	4.19281	1.04661415624785e-46	4.95248012012563e-45	True	False
SPRR2F	6.86453	1.0546896637847101e-46	4.9866646645820704e-45	True	False
PPP1R12B	3.31685	1.06383752173566e-46	5.0258601500642704e-45	True	False
PTPN6	-3.39948	1.08684186052437e-46	5.13040153355184e-45	True	False
LINC00284	-5.56419	1.2100372371991601e-46	5.70723712066532e-45	True	False
RABIF	-2.60178	1.21098918437497e-46	5.70723712066532e-45	True	False
PADI2	-4.74799	1.24694934613962e-46	5.87198871754061e-45	True	False
RAC1P2	-3.22368	1.26302214591584e-46	5.94289962489125e-45	True	False
RP11-261C10.5	2.72672	1.403031040846e-46	6.59638534540926e-45	True	False
AGRN	-4.05528	1.40942179162554e-46	6.621117720546571e-45	True	False
HIST2H3C	-3.59716	1.41421999497785e-46	6.63302013817432e-45	True	False
HIST2H3A	-3.59716	1.41421999497785e-46	6.63302013817432e-45	True	False
FNDC4	3.36892	1.46264142406853e-46	6.85463978106869e-45	True	False
ACAD11	2.83638	1.47286807852131e-46	6.89704915330592e-45	True	False
CROCCP3	3.22414	1.48498125830955e-46	6.948217818932271e-45	True	False
ZBTB42	-3.35814	1.6000560527728901e-46	7.48067706524253e-45	True	True
ASPG	4.78648	1.6303129247484901e-46	7.616057531474581e-45	True	False
RP11-203J24.9	3.44951	1.6622200213178201e-46	7.75892518476645e-45	True	False
RP11-787I22.3	3.23941	1.66359729848386e-46	7.75917144446521e-45	True	False
ZNF300P1	4.76539	1.698186047874e-46	7.91419545509202e-45	True	False
PLEKHB1	-4.03184	1.7079641028155601e-46	7.95343760787266e-45	True	True
TRUB2	-1.36743	1.73613627558949e-46	8.07820485784812e-45	True	False
SFN	-5.38255	1.7443408162994e-46	8.1099388380663e-45	True	False
OR2A1	3.15361	1.7685216948489e-46	8.21584214162914e-45	True	False
RP11-379F4.6	-2.89791	1.79341992801933e-46	8.32490751214741e-45	True	False
LINC00342	3.2917	1.79920466620457e-46	8.34514715367615e-45	True	False
LINC00636	-3.85334	1.80153254384365e-46	8.34933369864756e-45	True	False
STAT5B	2.75335	1.8331514362044703e-46	8.48915765093232e-45	True	False
CKAP2	-3.07445	1.93590940754043e-46	8.95793909977297e-45	True	False
PPP4R4	4.35334	1.95255971991179e-46	9.02785327167739e-45	True	True
ARL4C	-4.77369	2.0365161252080102e-46	9.40860813334469e-45	True	False
C15orf48	-5.1219	2.1299078778486603e-46	9.83231941625314e-45	True	False
ORC1	-3.05278	2.16720592951228e-46	9.99662130368182e-45	True	False
PRCD	3.13487	2.16926962822873e-46	9.99826782779444e-45	True	False
MREG	-3.19233	2.1735024174510203e-46	1.0009901345652401e-44	True	False
CXCL10	-7.08611	2.30039102858729e-46	1.0585954976093701e-44	True	False
AC019117.1	-5.82775	2.4311580529651603e-46	1.1178937982790601e-44	True	False
PPM1K	2.95398	2.49632135452616e-46	1.14673951627606e-44	True	False
LINC00506	3.65805	2.4978058120691802e-46	1.14673951627606e-44	True	False
NOSTRIN	2.73152	2.5835435882786202e-46	1.1851728030144902e-44	True	False
FGF10-AS1	2.39262	2.59279024053811e-46	1.1884839208213102e-44	True	False
RP11-395N3.2	2.89784	2.6106974954216e-46	1.1957566065620998e-44	True	False
BHLHA15	-3.81565	2.62650497656085e-46	1.2020569377493e-44	True	False
PSAT1	-4.8474	2.6532880627497e-46	1.21336665108462e-44	True	False
SLC9A4	-5.34139	2.72605084897064e-46	1.24566914807761e-44	True	False
CTRB1	4.99584	2.74403190358298e-46	1.25290828483082e-44	True	False
RP11-742B18.1	-3.46477	2.90280824536297e-46	1.32437235063558e-44	True	False
FRMPD3	4.32622	2.91960841970868e-46	1.33100062906579e-44	True	False
KAAG1	-4.72475	2.99550477641444e-46	1.3645386104753802e-44	True	False
ZNF638-IT1	3.22671	3.1082856074715103e-46	1.4148133579742702e-44	True	False
RP11-553L6.5	2.88347	3.34418729786268e-46	1.52100804422433e-44	True	False
RP11-94C24.8	2.67267	3.4252924963820202e-46	1.55666083487101e-44	True	False
HLA-F-AS1	2.87625	3.42789040300371e-46	1.55666083487101e-44	True	False
RP11-774O3.3	3.1039	3.4354374783055303e-46	1.55887965078711e-44	True	False
RP11-68L18.1	3.00456	3.48405530407773e-46	1.57971705702924e-44	True	False
RP5-855D21.3	2.83558	3.60855653970624e-46	1.63490217055322e-44	True	False
RP11-446H18.6	3.63323	3.77129924267192e-46	1.7073143812593801e-44	True	False
CASC15	3.61655	4.21024105223619e-46	1.9038374561149302e-44	True	False
CTB-50L17.8	2.61778	4.21190034844907e-46	1.9038374561149302e-44	True	False
RP11-689K5.3	-4.31601	4.25453197106818e-46	1.92162480645447e-44	True	False
RP11-426C22.1	2.62183	4.50672202157612e-46	2.03396211668683e-44	True	False
TNFRSF12A	-4.36014	4.55058310548196e-46	2.0521763579848998e-44	True	False
ADAMTS10	3.45907	4.59625364299151e-46	2.07117795892373e-44	True	False
CTA-268H5.14	3.96269	4.71645363154817e-46	2.12370922513238e-44	True	False
RP11-416I2.1	-3.6515	4.9646511778634805e-46	2.23374985138572e-44	True	False
FAM72D	-4.38843	5.10955336475454e-46	2.29718147091854e-44	True	False
AC131097.4	2.89678	5.1358100973478105e-46	2.30721542417739e-44	True	False
RP13-516M14.1	2.75674	5.46985990006298e-46	2.45540124755241e-44	True	False
CDH4	5.60714	5.9448402390408505e-46	2.66657493141847e-44	True	False
MAGOH2P	2.9064	5.9729463874729004e-46	2.67713215244491e-44	True	False
RP3-512B11.3	-4.01468	6.007549737587351e-46	2.69058311297863e-44	True	False
LINC01063	-2.97586	6.1334980997916105e-46	2.74489268284104e-44	True	False
RP11-508N22.12	2.96048	6.2938146994107404e-46	2.8144882359250404e-44	True	False
SGPP2	-5.06175	6.3939583259128304e-46	2.8570897993157904e-44	True	False
C1QBPP2	-3.13357	6.4775153022997905e-46	2.89222045673799e-44	True	False
RP13-890H12.2	-3.92847	6.5869291937079106e-46	2.93883396113178e-44	True	False
THEM6	-3.53427	6.7162889807733e-46	2.9942688339625603e-44	True	False
SLC6A16	3.34461	7.05323340104552e-46	3.1420947974649995e-44	True	False
REG1B	4.28144	7.08249527108366e-46	3.1527329443415804e-44	True	False
AC004623.3	3.49321	7.33895752138427e-46	3.2644151143524104e-44	True	False
ST13P3	2.67844	7.58286899991761e-46	3.3703493845536702e-44	True	False
CTD-2010I16.1	2.53888	8.24065719703504e-46	3.65993888748681e-44	True	False
AC114730.11	3.54606	8.4872874699458e-46	3.7666196005825403e-44	True	False
CELA3A	5.16072	8.59569430498568e-46	3.81184230189528e-44	True	False
BRI3BP	-3.3335	8.74550293783073e-46	3.87534272012906e-44	True	True
CTB-41I6.1	-2.78622	8.767873896175501e-46	3.8823191285854704e-44	True	False
ADORA2A-AS1	2.78438	9.266562256439941e-46	4.10003386362921e-44	True	False
TDRKH	-2.93039	9.36848627345027e-46	4.14200222177351e-44	True	False
TACC3	-3.39813	9.572863148229481e-46	4.22916965374383e-44	True	True
NCK1-AS1	-2.70162	9.68966494047765e-46	4.2775453042812504e-44	True	False
EZH1	2.78719	1.03043380496716e-45	4.54547008499858e-44	True	False
C7	7.3532	1.07748552733414e-45	4.74944918561034e-44	True	False
HS3ST1	3.57125	1.09497365110448e-45	4.82290612446251e-44	True	False
TBX3	4.62301	1.10576126350219e-45	4.866761876575661e-44	True	False
MAP7	-3.08112	1.13914650689229e-45	5.009935549568871e-44	True	False
PLA2G4B	3.64559	1.16394565466132e-45	5.115161320008611e-44	True	False
RNF112	3.69601	1.23751181738815e-45	5.434383791185531e-44	True	False
GRAMD2	-4.77474	1.2863336730214101e-45	5.64454778271663e-44	True	False
LGI4	3.98451	1.40257411559309e-45	6.15001454083524e-44	True	False
AADAC	-4.50261	1.50594497042985e-45	6.59833674740096e-44	True	False
SHCBP1	-3.3549	1.52152494725379e-45	6.661618306059371e-44	True	False
RP11-622C24.2	2.86397	1.5247117021663802e-45	6.67058522961977e-44	True	False
CTD-3126B10.2	2.69214	1.52587294538449e-45	6.670683806982771e-44	True	False
U47924.29	-2.41244	1.55798868352854e-45	6.80600559804514e-44	True	False
IGSF10	4.71186	1.58808507604067e-45	6.93231086732776e-44	True	False
PLIN4	4.18384	1.68451710624155e-45	7.347780834008671e-44	True	False
DPY19L2P4	3.92367	1.69380980621751e-45	7.38281787634138e-44	True	False
RP4-794I6.4	-4.5569	1.73540633984708e-45	7.558501025619481e-44	True	False
HID1	-4.09219	1.7520897178409e-45	7.625495375990911e-44	True	False
RP11-395I6.3	3.24446	1.85411746097719e-45	8.06355270835226e-44	True	False
CTD-2587M2.1	3.17677	1.8649315742282102e-45	8.10456650963374e-44	True	False
RP11-617F23.2	-3.25237	1.87783843922827e-45	8.15460738387184e-44	True	False
RP11-229O3.1	3.94295	1.92069129372889e-45	8.334519753920881e-44	True	False
WIPF3	4.21596	2.0061210888934102e-45	8.698784567613999e-44	True	False
SESN1	2.75703	2.04952645895503e-45	8.88042229970743e-44	True	False
RP11-122M14.1	-3.84476	2.09968365618238e-45	9.0910250009475e-44	True	False
CIT	-3.46501	2.17308274664432e-45	9.40187299713228e-44	True	True
NPM1P26	2.76741	2.2102667714718402e-45	9.55569282211008e-44	True	False
FRAT2	-2.91904	2.2650311049608102e-45	9.78523504127651e-44	True	False
GOLGA8O	4.73384	2.3602083492509002e-45	1.01888994331221e-43	True	False
FBXO16	-3.52108	2.4367570445151802e-45	1.0511610046004699e-43	True	False
RHOF	-3.71945	2.4983949175195002e-45	1.0769571204062499e-43	True	False
C6orf165	-4.55949	2.58195293454471e-45	1.1121572416070799e-43	True	False
CTD-2012K14.5	3.27626	2.86963868024926e-45	1.23516754979928e-43	True	False
TTC30B	-3.19356	2.93243968543033e-45	1.26127202064753e-43	True	False
CLGN	-4.84239	2.94561294910063e-45	1.26600845320076e-43	True	False
NHLRC1	-3.34816	2.9816924647691903e-45	1.2805757058551598e-43	True	False
RP11-392O17.2	4.12195	2.98963981807249e-45	1.28304827972531e-43	True	False
ZNF514	2.68372	2.99346354183546e-45	1.28374881218348e-43	True	False
HNRNPA1L2	2.32862	2.99777097995763e-45	1.28465560919457e-43	True	False
SLC26A10	4.26884	3.05362213766422e-45	1.30763332197739e-43	True	False
ZEB2	3.36279	3.06906734887859e-45	1.31328732187477e-43	True	False
RP5-1024G6.5	-3.10419	3.15366332916396e-45	1.34850183566244e-43	True	False
LHCGR	4.87684	3.26367630597813e-45	1.39452532225022e-43	True	False
CTB-41I6.2	-2.87723	3.36805331709162e-45	1.4380753015199998e-43	True	False
RP11-657O9.1	-4.82929	3.39150889212801e-45	1.4470355601584199e-43	True	False
CTC-479C5.10	2.46983	3.4465192642415e-45	1.46943628106646e-43	True	False
RP11-347C12.10	-2.827	3.53314526972274e-45	1.5052740585136598e-43	True	False
UBD	-6.37196	3.79118962643804e-45	1.61403836850557e-43	True	False
PTPRN2	2.9886	3.80373875554482e-45	1.6182049385517098e-43	True	False
ISG15	-4.66326	3.82134916566885e-45	1.62451709342559e-43	True	False
TTC14	2.99781	3.9421923903248e-45	1.67467420172311e-43	True	False
RAPGEF4	2.62059	3.9934282145933804e-45	1.69521027709489e-43	True	False
RP11-423P10.2	2.43064	4.06555617014022e-45	1.72457889936991e-43	True	False
ANXA3	-4.09927	4.21093659906877e-45	1.7849556939945599e-43	True	False
BAMBI	4.35936	4.24941820550627e-45	1.79996506071412e-43	True	False
RP11-489G11.3	2.66399	4.27213990990792e-45	1.80828199466991e-43	True	False
LINC01359	3.42972	4.3109690613294304e-45	1.82339984535552e-43	True	False
RP11-1081L13.4	3.02797	4.3814317230425e-45	1.85186617436907e-43	True	False
TCEAL4	3.04627	4.59329129617353e-45	1.94001151709547e-43	True	False
PTPRD	5.34263	4.68537500349889e-45	1.9774780481265798e-43	True	False
ZNF587P1	-2.87899	4.72247909852083e-45	1.99170300986644e-43	True	False
CTB-31O20.4	2.75457	4.75734018420036e-45	2.00496219662332e-43	True	False
CTB-55O6.8	-4.17207	4.7928801148580204e-45	2.01848820998201e-43	True	False
MPDZ	2.74708	4.9058785231711604e-45	2.06459245521472e-43	True	False
MARC2	2.7703	4.9638054731072e-45	2.0874708429295997e-43	True	False
TDO2	-4.93457	5.1326455150195304e-45	2.1569261615162e-43	True	False
UNC93B1	-3.40439	5.19118551784077e-45	2.17996300229842e-43	True	False
ATG16L2	2.96579	5.3810048036604205e-45	2.2580561776735797e-43	True	True
ERBB4	-5.27769	5.44333486530497e-45	2.2825769487790298e-43	True	False
RP11-872J21.3	-3.07453	5.59060995167819e-45	2.34265752202618e-43	True	False
WSB1	3.12186	5.61580486550316e-45	2.35153298660501e-43	True	False
RP11-27K13.3	-3.33432	5.91138030031826e-45	2.47353263837817e-43	True	False
PLP1	5.18987	6.42770850241785e-45	2.6876630391159197e-43	True	False
RMRP	-6.2278	6.52299399323945e-45	2.7255599937086998e-43	True	False
SPRR2B	3.65205	6.60454083735234e-45	2.75766647749777e-43	True	False
TCEB1P19	2.71765	6.70548477096986e-45	2.79782053681044e-43	True	False
STXBP5-AS1	2.46077	6.88703778220614e-45	2.8715271197111597e-43	True	False
COL4A3	4.68154	7.35563793912871e-45	3.0647270704985697e-43	True	False
MTRNR2L4	3.2416	7.6083867002926e-45	3.16778181442673e-43	True	False
CTD-3214H19.6	-3.95446	7.78825811160538e-45	3.24036895195991e-43	True	False
GALNT6	-4.08595	7.819019483045461e-45	3.2508586255236798e-43	True	False
KB-1517D11.4	3.51423	7.8364231181687e-45	3.25578370698894e-43	True	False
RP11-60L3.1	-4.73063	8.471006660973671e-45	3.51693863363925e-43	True	False
KB-1269D1.8	4.03483	8.61421043981026e-45	3.5738602108677397e-43	True	False
RP11-565P22.2	-3.93281	8.62675664467629e-45	3.5765324203947698e-43	True	False
ELOVL7	-3.87462	8.6936381684109e-45	3.60171158093125e-43	True	False
RP11-1299A16.3	3.62695	8.791791373390031e-45	3.63980162858347e-43	True	False
RP11-70L8.4	3.20304	9.17068280322318e-45	3.7939814215792195e-43	True	False
CCDC144CP	3.02659	9.196476014711191e-45	3.8019672647692e-43	True	False
CTC-255N20.1	2.3675	9.22967625334484e-45	3.81300186598867e-43	True	False
CDK5	-2.84428	9.239733555001051e-45	3.81446674690287e-43	True	False
AKR1C1	3.69198	9.8318770025459e-45	4.05606469497283e-43	True	True
SEPT3	-4.00357	1.04139589760572e-44	4.2931747415651496e-43	True	False
PCP2	-3.81623	1.06568957513223e-44	4.39023635730108e-43	True	False
RPS6KA1	-3.1823	1.10488634344474e-44	4.5485134845633496e-43	True	False
GOLGA8A	3.98205	1.1091317636838501e-44	4.56278425901431e-43	True	False
TRIM29	-5.62311	1.11406995088974e-44	4.57988293284713e-43	True	False
NBPF8	2.69492	1.11791122010279e-44	4.59245141548677e-43	True	False
RP11-45A17.4	3.51402	1.15343327025275e-44	4.7350577718763896e-43	True	False
C10orf95	-3.29957	1.16844194598783e-44	4.79331215951774e-43	True	False
PLCG1-AS1	2.85012	1.21413576081573e-44	4.9772769072320695e-43	True	False
RP11-762L8.6	3.14186	1.2339564217771802e-44	5.05339665488772e-43	True	False
RP11-309M23.1	2.71507	1.2344293564712702e-44	5.05339665488772e-43	True	False
AKT3	3.75642	1.26776097387752e-44	5.186222458849099e-43	True	False
ZNF165	-2.58433	1.38241839079738e-44	5.6513225227705095e-43	True	False
ERP27	-5.31191	1.4032787545916701e-44	5.73259921357984e-43	True	False
LINC01474	2.27019	1.45120678543491e-44	5.92426095453395e-43	True	False
RP11-87H9.4	2.72869	1.47009591393158e-44	5.9971928087762e-43	True	False
BBOX1-AS1	-5.3274	1.48929095035499e-44	6.07127022705259e-43	True	False
ADGRG1	-4.30914	1.49991238806707e-44	6.1103176359775596e-43	True	False
SYCE3	-3.8033	1.51956301062685e-44	6.1860681532683294e-43	True	False
SYNGR1	3.4961	1.5378606102462802e-44	6.2562091950581496e-43	True	False
FHL5	4.91904	1.5785507813157102e-44	6.4172854490114894e-43	True	False
KLK11	-5.96144	1.59665086546485e-44	6.486366459763959e-43	True	False
GAL3ST2	-4.93444	1.6052208884588602e-44	6.5166628459326694e-43	True	False
VWC2	5.87843	1.6378668729905101e-44	6.644589978300349e-43	True	False
BMP7	-6.90618	1.65582113345467e-44	6.712779087813699e-43	True	False
TNFAIP8L3	3.6887	1.6570612334715401e-44	6.71316072738562e-43	True	False
C9orf152	-5.20646	1.76826885940348e-44	7.15873932637977e-43	True	False
SSX2IP	-2.87384	1.84620182908918e-44	7.469084899853129e-43	True	False
HOXB4	-5.53902	1.8795822082637902e-44	7.598882356266459e-43	True	False
RP11-2C24.5	2.91195	1.91317199910364e-44	7.72934681927521e-43	True	False
SLC44A4	-4.43227	1.91752430275401e-44	7.74159139763147e-43	True	False
RP11-356I2.4	2.65939	1.92348543113033e-44	7.76030992018221e-43	True	False
PLA2R1	2.97076	1.93717236036687e-44	7.81015100087074e-43	True	False
GABBR1	4.16461	1.9686322146698202e-44	7.93152983270787e-43	True	False
RP11-357H14.16	-4.62786	2.02061497916322e-44	8.13537086559179e-43	True	False
PKMP3	3.20568	2.07102105504018e-44	8.33258821602397e-43	True	False
ASXL3	4.61	2.114209528907e-44	8.500515333761229e-43	True	False
CTD-3051D23.4	-3.25477	2.13515237023376e-44	8.57883134435282e-43	True	False
CTC-366B18.4	2.4732	2.21726017782537e-44	8.90262635210337e-43	True	False
DCLK1	3.717	2.30653879848841e-44	9.254749955770509e-43	True	False
IRF6	-3.74718	2.31892080142652e-44	9.29806293417982e-43	True	False
KLC3	-4.90733	2.33488900221561e-44	9.35568622700361e-43	True	True
ATP6V0CP3	2.4738	2.47505879943681e-44	9.91055499178453e-43	True	False
C19orf84	-4.52501	2.49514510256329e-44	9.9841595118347e-43	True	False
F3	4.29915	2.52417496602903e-44	1.00934261900987e-42	True	False
RP11-325K4.2	3.35327	2.74837964819278e-44	1.09824575832729e-42	True	False
RP11-73M18.2	-6.32979	2.8832119674103996e-44	1.1513390610965798e-42	True	False
GSTM2	3.52529	2.88795053275927e-44	1.15244570953386e-42	True	False
RP11-2N1.3	3.33687	3.0502942892832104e-44	1.2164008833253898e-42	True	False
CRIP1	-4.85933	3.1220984844892604e-44	1.24418810421677e-42	True	True
PALM3	-5.16633	3.16025810314191e-44	1.2585389526863098e-42	True	False
RP11-126K1.2	-3.0263	3.44724387910892e-44	1.3718953375141299e-42	True	False
GAPDHP65	-2.75891	3.4753759217427304e-44	1.3821520493659999e-42	True	True
HSPB7	4.05856	3.63790034888698e-44	1.4458062438137598e-42	True	False
RP11-326C3.12	2.88004	3.6570465393690504e-44	1.45243012422223e-42	True	False
KB-208E9.1	3.49874	3.8682786233844803e-44	1.53528204631766e-42	True	False
AMN	-3.85572	3.9226544089246504e-44	1.5558091938335498e-42	True	False
SYNGR4	-3.21101	4.1201891672347905e-44	1.63305007852355e-42	True	False
URAHP	2.69716	4.1263687048977997e-44	1.6343935436214897e-42	True	False
CHST4	-4.50309	4.18623550142359e-44	1.65698555343848e-42	True	False
LDLRAD1	-5.90304	4.3715952913663403e-44	1.72918584580373e-42	True	False
RP11-701H24.5	2.37451	4.4629603551961603e-44	1.7641341468808798e-42	True	False
ANKRD35	3.62338	4.53649699132255e-44	1.7919927865722598e-42	True	False
CD164L2	-4.88105	4.94223705777463e-44	1.95095140890496e-42	True	False
AC006011.4	-2.70794	5.21380547826426e-44	2.0560319496709097e-42	True	False
RPL5P12	2.34627	5.21545121662478e-44	2.0560319496709097e-42	True	False
NOTUM	-5.93281	5.247857406313461e-44	2.06741583536818e-42	True	False
LINC00982	4.8945	5.32808293547373e-44	2.0976103927619998e-42	True	False
C11orf52	-3.23637	5.486855197064771e-44	2.1586666507673e-42	True	False
RP11-353N4.6	-2.3681	5.549163722557921e-44	2.1817151679944e-42	True	False
TULP2	2.82208	5.579410787225031e-44	2.1921359042684697e-42	True	False
ENGASE	2.82509	5.608268947102699e-44	2.2019973404170497e-42	True	False
GREM2	4.78855	5.67908170481844e-44	2.22830733657046e-42	True	False
RP4-592A1.2	-2.69841	5.7035728905848e-44	2.23641903282027e-42	True	False
NRN1L	2.76226	5.800390478421099e-44	2.27286069977516e-42	True	False
NFATC4	3.26569	5.924306165333331e-44	2.3198648360387097e-42	True	False
GRTP1-AS1	3.06376	5.95453818596394e-44	2.3301456344151898e-42	True	False
IGFBP6	3.95511	6.1658761834203e-44	2.41123626636145e-42	True	False
FAM198B	3.4788	6.26437309201792e-44	2.44812034758841e-42	True	False
TAS2R20	3.15217	6.39428597102989e-44	2.49722444312601e-42	True	False
RP11-97O12.7	3.48509	6.65884643893196e-44	2.5988133460298e-42	True	False
CCL20	-5.59658	7.027071235467951e-44	2.7406981361181598e-42	True	False
KNDC1	5.34592	7.2209754149497e-44	2.8139102317474596e-42	True	False
CIRBP	3.00211	7.224391848121721e-44	2.8139102317474596e-42	True	False
LCAT	2.53808	7.62327429181269e-44	2.9673025334796e-42	True	False
RANP4	3.28994	7.89167622531281e-44	3.06973628788214e-42	True	False
CKS1B	-3.14979	7.97127783744807e-44	3.09864251490077e-42	True	False
TDRD5	-4.78734	8.45677245693897e-44	3.2851869184346297e-42	True	False
CTD-2555C10.3	-3.47048	8.58203495306076e-44	3.3316381019566094e-42	True	False
OLR1	-5.20734	9.02543842116863e-44	3.5014517096058294e-42	True	False
CCDC183	3.05721	9.11703301056488e-44	3.53392524048603e-42	True	False
FAM150B	5.21264	9.121208179469251e-44	3.53392524048603e-42	True	False
FRRS1L	4.90055	9.329021475757541e-44	3.61205159994284e-42	True	False
IBSP	-4.77581	9.38940178208505e-44	3.6330287040708295e-42	True	False
ZNF491	2.62463	9.840230825254881e-44	3.8049542044505394e-42	True	False
CRABP1	-8.12658	9.86524712732632e-44	3.8121110947619e-42	True	False
CLIC3	-4.66241	1.04684586581368e-43	4.0425364314588795e-42	True	False
OCIAD2	-2.99029	1.06130565562079e-43	4.0956750073729396e-42	True	False
CDCA7	-3.79027	1.0881445588440199e-43	4.1964842924056295e-42	True	False
RP11-498E2.9	-3.27163	1.13041011661307e-43	4.35661546324409e-42	True	False
C12orf54	3.04893	1.1523618189000499e-43	4.4382976800120796e-42	True	False
GPRIN2	-4.90316	1.16326961383327e-43	4.4773651279873094e-42	True	False
IL1RN	-4.40161	1.1842645731332699e-43	4.5535988977597e-42	True	False
RP11-426C22.5	2.59536	1.18463063453778e-43	4.5535988977597e-42	True	False
PTPRZ1	3.87143	1.1939926177169299e-43	4.5865758385885596e-42	True	False
MIR497HG	3.09519	1.26541300604682e-43	4.857743073868219e-42	True	False
RP11-9E17.1	-3.45495	1.3178718378249e-43	5.05581205839034e-42	True	False
LINC00574	2.9638	1.3194944471308799e-43	5.05872409734124e-42	True	False
MOV10L1	3.57953	1.37034181487989e-43	5.2502285060483095e-42	True	False
CAPG	-3.69465	1.40521698134256e-43	5.38032784209336e-42	True	False
RGPD8	2.73972	1.5277544906723199e-43	5.845681634100269e-42	True	False
AP001065.7	2.5073	1.59187903944038e-43	6.08706697189666e-42	True	False
ADAMTS5	3.92651	1.6123939674116399e-43	6.161490606975939e-42	True	False
PHOX2A	-6.64622	1.6615176210618999e-43	6.345069345464619e-42	True	True
NR2F6	-3.361	1.67558919010691e-43	6.394637807534389e-42	True	True
HFM1	4.12592	1.67923597732238e-43	6.40438299397931e-42	True	False
HN1	-3.1657	1.7746846636063998e-43	6.76400795567513e-42	True	False
MCM2	-3.18755	1.7948226680296698e-43	6.836313830679189e-42	True	False
RHPN1	-3.67187	1.8018071980520698e-43	6.858457925216909e-42	True	False
FAM184A	3.53672	1.84124452284838e-43	7.004022428115649e-42	True	False
UBALD2	-3.17272	1.85507693655378e-43	7.05206113045145e-42	True	False
FGF7	4.6398	1.91444652043988e-43	7.27303447560887e-42	True	False
CTC-548K16.1	-4.27626	1.91656869640266e-43	7.27637788748957e-42	True	False
CENPL	-2.45973	1.95615628309019e-43	7.421864716302219e-42	True	False
GUCA1B	3.07495	1.99410964709503e-43	7.560966811422279e-42	True	False
CTD-2651B20.4	3.41465	1.99774407249947e-43	7.569847704469029e-42	True	False
GFPT2	3.70326	2.00552607577748e-43	7.594422950557249e-42	True	False
CCDC58	-2.52972	2.03618370416073e-43	7.705534726966379e-42	True	False
RP11-173A16.1	2.52294	2.04619242212249e-43	7.73841176761507e-42	True	False
CRB2	-5.48089	2.1509618315806597e-43	8.12938677779527e-42	True	False
TTN	2.96244	2.37250609325542e-43	8.960914213345949e-42	True	False
C2orf48	-3.83997	2.38136960803311e-43	8.988596198981169e-42	True	False
RPPH1	-5.47122	2.38521668846021e-43	8.99731995020525e-42	True	False
DLK1	8.58522	2.38741010710772e-43	8.99979867982479e-42	True	False
NEFM	4.50979	2.40235046326889e-43	9.05029533689742e-42	True	False
ACOXL	-3.37015	2.41181568818669e-43	9.080114063603109e-42	True	False
PBX3	3.14122	2.60911670656779e-43	9.816613088468069e-42	True	False
RP11-713M15.2	-3.68329	2.70685840019355e-43	1.01778223325891e-41	True	False
RP11-681H18.2	2.55889	2.72055953218457e-43	1.0222777290244e-41	True	False
CELF6	3.82273	2.7500791922611897e-43	1.03270762283239e-41	True	False
CTD-2591A1.1	2.80505	2.76288099389719e-43	1.03685029790834e-41	True	False
USP2-AS1	-3.37021	2.7877995927602e-43	1.04553193305688e-41	True	False
TUBGCP6	2.71688	2.86157019716453e-43	1.07251211593151e-41	True	False
AF131216.6	2.58695	2.90474048913903e-43	1.08799618027016e-41	True	False
RP13-582O9.7	-2.98583	2.9726113459734e-43	1.11270635947903e-41	True	False
HMGN1P18	3.05862	2.99345302005653e-43	1.11979228204299e-41	True	False
RP11-562A8.4	2.70874	3.0032556661652197e-43	1.12274231129307e-41	True	False
CMAHP	3.23358	3.00943405094685e-43	1.12433454169973e-41	True	False
CTC-490E21.11	2.89324	3.02715812451858e-43	1.13023550090773e-41	True	False
LRRTM1	-6.52176	3.03185814436442e-43	1.13126931181537e-41	True	False
C2orf54	-5.7146	3.07472766661368e-43	1.14653482773963e-41	True	False
AC241585.2	-2.73012	3.0835402987415098e-43	1.14908953079247e-41	True	False
CTD-3193K9.3	3.23399	3.15702673483979e-43	1.17572652990241e-41	True	False
CCNA1	-5.27082	3.30356127095891e-43	1.2295166633674998e-41	True	False
AP000704.5	-2.75928	3.32593162289902e-43	1.23705651048284e-41	True	False
CDO1	4.25626	3.34435974415064e-43	1.24312143510208e-41	True	False
RP11-554A11.9	2.8069	3.4456148434384096e-43	1.27994650059268e-41	True	False
LINC00337	-3.20522	3.6054316423592295e-43	1.33846508898001e-41	True	False
ELMO3	-3.26252	3.63874649422432e-43	1.34997725381985e-41	True	False
RP11-408H1.3	-3.7259	3.67477548425244e-43	1.36188806886474e-41	True	False
ZNF724P	-2.819	3.67550065187546e-43	1.36188806886474e-41	True	False
TBC1D2B	2.89359	3.7001543392518994e-43	1.3701563928426998e-41	True	False
RP11-311P8.2	2.53545	3.70921236509263e-43	1.37264289045794e-41	True	False
RP1-225E12.2	2.75797	3.78580088820928e-43	1.40010102166785e-41	True	False
CA2	-3.61473	3.8744768281695795e-43	1.43199196890222e-41	True	False
LEMD1-AS1	4.98383	4.06236606696502e-43	1.50048843990465e-41	True	False
LINC00926	2.9239	4.12639114915974e-43	1.5231670425883599e-41	True	False
RP11-433P17.3	3.39179	4.12896547281596e-43	1.5231670425883599e-41	True	False
RP11-1055B8.9	2.85235	4.15614242131137e-43	1.53177001092974e-41	True	False
GYLTL1B	-3.52865	4.15751577709204e-43	1.53177001092974e-41	True	False
FAM13C	3.50756	4.16788891067432e-43	1.53462665164181e-41	True	False
MUSTN1	5.52554	4.3236733784235494e-43	1.59098687299893e-41	True	False
RTN3P1	-2.57326	4.49616447296821e-43	1.65342003133051e-41	True	True
EDRF1-AS1	2.54305	4.69838297536279e-43	1.7266999565854899e-41	True	False
SYNE3	3.1894	4.8447920228193995e-43	1.7793903541616499e-41	True	False
FFAR1	4.39949	5.23536009883322e-43	1.92163301973527e-41	True	False
CTD-2035E11.5	2.93545	5.27632989841108e-43	1.9354582453276099e-41	True	False
RP1-118J21.25	-3.22006	5.49069795058033e-43	2.01283214419866e-41	True	False
CTB-12O2.1	3.64216	5.53661328314606e-43	2.02839488893045e-41	True	False
LINC00592	-3.09875	5.75969029043927e-43	2.10880260565139e-41	True	False
LINC00115	2.72134	5.98400167714687e-43	2.18956153809457e-41	True	False
CTRL	2.72815	6.340422296756639e-43	2.31852858031399e-41	True	False
CTD-2033D15.2	3.9262	6.3488721165091095e-43	2.32017016504816e-41	True	False
SDS	-4.29171	6.41332695478001e-43	2.34226375522424e-41	True	False
SOCS2	3.04851	6.43334481839767e-43	2.34811073399722e-41	True	False
CHAC2	-2.78544	6.4968313871153094e-43	2.36980622346577e-41	True	False
BEND3	-2.77777	6.64331527778453e-43	2.4217302569252996e-41	True	False
ZDBF2	4.43039	6.826746430828509e-43	2.48704995438038e-41	True	False
SLC43A1	3.07536	6.9400437220346e-43	2.52675389235866e-41	True	False
CES4A	3.61724	7.78992745815929e-43	2.83442074799025e-41	True	False
SNX10	-3.89526	7.804264971521549e-43	2.83787489942088e-41	True	False
GATA4	7.09502	7.81619598948343e-43	2.840450231141e-41	True	False
SLC30A2	-5.21057	7.82899880324479e-43	2.84333898879655e-41	True	False
RP11-999E24.3	3.13431	8.35544385664814e-43	3.03265338640833e-41	True	False
ADAM33	5.25772	8.43629168441709e-43	3.06010156758413e-41	True	False
EGFR-AS1	2.93335	8.63887844542876e-43	3.13164689487415e-41	True	False
FTCDNL1	-3.02091	8.710131053100319e-43	3.15552373049888e-41	True	False
HSPB6	3.93514	9.01102984446643e-43	3.26251631222922e-41	True	False
C1orf233	-4.4114	9.312561471169898e-43	3.36960570440151e-41	True	False
PI3	-6.32538	9.37230900416393e-43	3.38828854405331e-41	True	False
LRRC8D	-2.86568	9.37576301174513e-43	3.38828854405331e-41	True	False
RP11-148L24.1	4.14782	9.44655981617427e-43	3.41176893089584e-41	True	False
PCDHB19P	3.01261	9.50216244171761e-43	3.4297361552572997e-41	True	False
USP18	-3.30425	9.51222472876007e-43	3.43125392140082e-41	True	False
CCNF	-2.75274	9.698730964761779e-43	3.49637759167206e-41	True	False
RAB40A	2.88656	9.843638902235019e-43	3.54643425911334e-41	True	False
CYBA	-3.55981	9.87275417387343e-43	3.5547376291313995e-41	True	False
OR8S1	3.57568	1.0238952557058598e-42	3.68432481415877e-41	True	False
CST1	-6.21936	1.0316163154969399e-42	3.70982905943072e-41	True	False
FGL1	2.84578	1.0368325992977399e-42	3.72630003064176e-41	True	False
RP11-73M18.8	2.08613	1.0744530247457698e-42	3.85913750108104e-41	True	False
RP11-212P7.3	-4.15913	1.0830066852789899e-42	3.88747638666229e-41	True	False
APBB3	2.61877	1.20382371343423e-42	4.31850563115067e-41	True	False
RP11-106M3.2	3.73751	1.21554542365531e-42	4.35788656445238e-41	True	False
CDH23	4.06394	1.2163295935963499e-42	4.35803082094603e-41	True	False
SLAMF9	-2.9944	1.2630451052574098e-42	4.52264335642326e-41	True	False
ANKRD36	2.83562	1.27918153929538e-42	4.5776257638034497e-41	True	False
PFN1P6	2.96805	1.2874531045853098e-42	4.60441332843176e-41	True	False
RP11-578O24.2	2.4145	1.2950474999243e-42	4.62874787022974e-41	True	False
RP11-108L7.15	-3.07688	1.38918453809533e-42	4.96218411135136e-41	True	False
RP4-616B8.5	-2.83262	1.47964691354904e-42	5.28209602940987e-41	True	False
RP11-433C9.2	2.31812	1.4971080110005598e-42	5.34117444533641e-41	True	False
Z83851.4	-2.65371	1.5017201040677598e-42	5.354367949871789e-41	True	False
FAM153C	3.57281	1.56155051572714e-42	5.56430600740945e-41	True	False
RP11-80H5.5	-3.17406	1.57456843210274e-42	5.60728226875443e-41	True	False
LINC00672	2.91941	1.60677314791464e-42	5.71849196707092e-41	True	False
TXLNGY	1.97454	1.6126676543562897e-42	5.73598566240714e-41	True	False
HPDL	-3.31143	1.65206898372535e-42	5.87256390386012e-41	True	False
GS1-24F4.2	-3.25317	1.6633382422754098e-42	5.90903684479903e-41	True	False
FAM223A	2.10237	1.6688977671282598e-42	5.92519394522063e-41	True	False
KRT81	-4.99766	1.6787478753443397e-42	5.95655537768304e-41	True	False
RP11-327J17.1	1.99129	1.7121410245102698e-42	6.07136400465109e-41	True	False
CD24P4	-2.86066	1.80545666023136e-42	6.39839422946239e-41	True	False
TNNT1	-6.09711	1.88117556193207e-42	6.66270529586112e-41	True	False
CAPS2	2.49546	1.9006878392064497e-42	6.72774587967087e-41	True	False
LKAAEAR1	-3.99939	1.9174961741782098e-42	6.78314271615543e-41	True	False
AC084219.3	3.17637	1.94447881024511e-42	6.87444255781344e-41	True	False
ERCC6L	-2.88088	1.97851469564016e-42	6.99055303892015e-41	True	False
RAB3IP	-2.78908	2.03284668079892e-42	7.17819116382649e-41	True	False
RPL7P57	2.24962	2.0699521250158698e-42	7.30481117081653e-41	True	False
PLK4	-2.7684	2.0990699711409097e-42	7.40310764475651e-41	True	False
LOR	2.92246	2.1196562362647697e-42	7.47121431868992e-41	True	False
HIST1H2BJ	-3.8685	2.17473655653066e-42	7.66074817908133e-41	True	False
PHACTR3	4.413	2.22678119234276e-42	7.83936712912446e-41	True	False
AC092667.2	3.39205	2.2327570823029797e-42	7.85568424254598e-41	True	False
RP11-32B5.1	3.58844	2.2537156087937497e-42	7.92466471060904e-41	True	False
CDK15	4.51349	2.3144287772862596e-42	8.13326647883661e-41	True	False
CTD-2054N24.2	2.68839	2.3187947598068198e-42	8.14372397027838e-41	True	False
NCEH1	-3.10266	2.4443647562875396e-42	8.57958848340806e-41	True	False
RP4-781K5.2	6.49106	2.5246219016755897e-42	8.85598057617112e-41	True	False
TRIM59	-2.79472	2.5409585212017798e-42	8.90795279057578e-41	True	False
PNOC	-6.76797	2.6407645560544198e-42	9.25231031448708e-41	True	False
PCDHB4	2.6268	2.65370953481618e-42	9.29210748709306e-41	True	False
LINC01262	2.71405	2.65925021500463e-42	9.30594604809953e-41	True	False
MGARP	3.86024	2.6759727620008798e-42	9.35887524601633e-41	True	False
RP3-368A4.6	2.61815	2.6871320045698297e-42	9.39229594031654e-41	True	False
RHOJ	2.57673	2.6971358454603096e-42	9.42164072527791e-41	True	False
HIST1H1B	-3.58536	2.7091426688824397e-42	9.45794318747332e-41	True	False
SOGA3	3.54102	2.8119939070185e-42	9.81116230298099e-41	True	False
RP11-1212A22.4	2.80304	2.8327390495971298e-42	9.87765989669342e-41	True	False
SH3GL1P2	2.58407	2.8806132625013e-42	1.00386201981314e-40	True	False
AC026904.1	2.77538	2.88622014205887e-42	1.0052179675502399e-40	True	False
RIBC2	-4.03625	3.0207764973734497e-42	1.0514563754761399e-40	True	False
RP11-260M19.2	3.22498	3.08331198461968e-42	1.0725861007779399e-40	True	False
CORO6	3.6725	3.0854445410856796e-42	1.0726909594144798e-40	True	False
RP11-138I1.4	5.95408	3.2363583147411095e-42	1.1244905482553298e-40	True	False
EMBP1	-3.69801	3.27343254887978e-42	1.13669799730839e-40	True	False
RP11-30L15.4	3.10029	3.32308448394548e-42	1.1532559961730499e-40	True	False
FERP1	3.18848	3.3723422273678195e-42	1.16965766738564e-40	True	False
RP3-522D1.1	-3.78005	3.46238571826948e-42	1.2001776198931598e-40	True	False
C9orf16	-3.08652	3.60071025824803e-42	1.24738738993748e-40	True	False
LINC00239	-3.06923	3.6661121519633795e-42	1.26929382963456e-40	True	False
NANOS1	-3.51598	3.66860624011102e-42	1.26940710072028e-40	True	False
AP001172.2	2.47758	3.6913011489412e-42	1.27650597760404e-40	True	False
RP11-535A5.1	4.12883	3.7670480793225396e-42	1.3019318202642699e-40	True	False
ZC3H12B	2.98961	3.8387620011494895e-42	1.32593465088053e-40	True	False
KLHDC8A	5.40675	3.86937778477899e-42	1.33572198002438e-40	True	False
MAOB	3.98229	4.07823935798598e-42	1.4069925785051599e-40	True	False
TTLL10	-4.20717	4.0815635964553896e-42	1.4073106359267399e-40	True	False
MT1H	-5.8779	4.11270169604098e-42	1.41721281209281e-40	True	False
RP11-147L13.8	2.91487	4.1746508309147796e-42	1.43771440520763e-40	True	False
NADK2-AS1	2.39435	4.1881952331888095e-42	1.44153152147729e-40	True	False
AC026150.8	2.61578	4.2685432658273595e-42	1.46832374078351e-40	True	False
EXOSC4	-2.89959	4.2953030852371394e-42	1.4766616786166498e-40	True	False
OXCT2P1	4.26852	4.31175472086129e-42	1.48144811321276e-40	True	True
FLRT2	4.14963	4.33842007179827e-42	1.4897361443494399e-40	True	False
PRPH2	3.26002	4.3457278903421594e-42	1.49137132714783e-40	True	False
LRRC2	4.03537	4.3832589921281794e-42	1.50337057972986e-40	True	False
DDX26B	2.51457	4.4243364305314e-42	1.5165714010354599e-40	True	False
ADH1C	4.2133	4.8029389121322e-42	1.64538575679308e-40	True	False
TFPI	3.05265	4.908381502317709e-42	1.6805254049519199e-40	True	False
HAAO	2.64767	5.212640161267719e-42	1.7836546336870599e-40	True	False
PLA2G2A	7.18174	5.2210207956482795e-42	1.78547938838221e-40	True	False
ADCY10P1	3.74758	5.6871575161726095e-42	1.9437536432608397e-40	True	False
HIST1H3J	-2.94872	5.776913867137579e-42	1.97327924927573e-40	True	False
RP11-333E1.2	2.7202	5.89710383978754e-42	2.01315990698481e-40	True	False
RECK	2.32263	6.165547732110059e-42	2.10357572332405e-40	True	False
DACT3	3.1579	6.68355645147224e-42	2.27898382120894e-40	True	False
NPAP1	4.83923	6.781315443779839e-42	2.3109728912860196e-40	True	False
APITD1-CORT	-2.45612	6.856737393117549e-42	2.33531705364081e-40	True	False
CPEB1	4.17667	6.895665086759409e-42	2.34721067081611e-40	True	False
SPATA12	-3.35004	7.00021875769646e-42	2.3814158829536396e-40	True	False
MYOCD	5.2392	7.19467319116644e-42	2.44614712833268e-40	True	False
LEMD1	-4.9846	7.22601171603246e-42	2.45537698571286e-40	True	False
FLNB-AS1	2.83275	7.24474293445369e-42	2.4603147005404696e-40	True	False
CH507-513H4.5	-4.95919	7.317060490589019e-42	2.483434070679e-40	True	False
COL4A6	4.4126	7.50836102290662e-42	2.54688649150488e-40	True	False
TUBA1C	-3.61073	7.518763690905449e-42	2.5489392116720598e-40	True	False
KLF2	3.56381	7.58445221404333e-42	2.56972119809643e-40	True	True
SYTL1	-3.68137	7.641752138530249e-42	2.5876386244349197e-40	True	False
SLC28A3	-5.36619	7.682616015447509e-42	2.59997301444789e-40	True	False
MSL3P1	-5.61711	7.980416715656299e-42	2.69919625646571e-40	True	False
GS1-114I9.1	2.52064	8.393421355579279e-42	2.8372476424188697e-40	True	False
NOL4L	-3.08945	8.708568671997239e-42	2.9420799387212797e-40	True	False
TTYH2	2.85597	8.77643286790514e-42	2.9632980624481296e-40	True	False
RP1-292L20.3	2.55587	8.85221972297185e-42	2.9871652280611397e-40	True	False
WBSCR28	-3.64651	9.034781115121709e-42	3.04701504032784e-40	True	False
RP13-516M14.8	2.48154	9.21935478040898e-42	3.1074742370031e-40	True	False
BEST1	2.51058	9.292694873101179e-42	3.13039309005831e-40	True	False
ZNF841	2.34485	9.49797110323697e-42	3.19770485746394e-40	True	False
RP11-348N5.7	2.787	9.8027784760908e-42	3.2984294423197896e-40	True	False
RP11-182J1.17	2.24202	9.869910309018429e-42	3.31885457334131e-40	True	False
FAM72A	-2.93904	9.874811835465249e-42	3.31885457334131e-40	True	False
FAM156A	2.61791	9.959092039362019e-42	3.3452613002171298e-40	True	False
RP11-963H4.3	2.50903	9.984023350857179e-42	3.3517138791780196e-40	True	False
SERINC4	2.76133	1.0201313942144999e-41	3.42269857986709e-40	True	False
NUDT10	4.24272	1.02337399965203e-41	3.4316126086786396e-40	True	False
MT1G	-6.17987	1.03014091584881e-41	3.4523275166669897e-40	True	False
RASGRF2-AS1	3.09451	1.06817000873784e-41	3.5777282608274e-40	True	False
KB-1991G8.1	-2.71229	1.070477506888e-41	3.58340816177178e-40	True	False
ANKRD23	2.55862	1.09166193613635e-41	3.6522357441920796e-40	True	False
PLEK2	-4.29173	1.09772393086182e-41	3.6704204106059495e-40	True	False
GINS4	-2.71899	1.1072520285011399e-41	3.700167203743609e-40	True	True
SLC27A2	-3.75455	1.13938461882964e-41	3.80537573293382e-40	True	False
PDE1B	3.16389	1.1598418010156998e-41	3.87149245272369e-40	True	False
RP11-616M22.1	2.16443	1.16325244035427e-41	3.88066578635499e-40	True	False
GINS2	-2.94336	1.16495809416479e-41	3.88414400195036e-40	True	False
RP11-197N18.2	2.56949	1.19386903671275e-41	3.9782731535648295e-40	True	False
DENND2D	-3.1458	1.2256211602729e-41	4.081757429786639e-40	True	True
ST6GALNAC2	-3.78958	1.2273358417217999e-41	4.0851455081764e-40	True	False
HERC2P9	2.59478	1.2406081694583799e-41	4.1269771252153e-40	True	False
RP11-416A14.1	2.63351	1.27852572709355e-41	4.25069895680291e-40	True	False
SPDEF	-6.07786	1.28905222018279e-41	4.28326534943436e-40	True	False
FOXA2	-5.71705	1.38796155081126e-41	4.6093070072604395e-40	True	False
SYT12	-4.9262	1.41362056697823e-41	4.69185872148169e-40	True	False
MICU3	2.96367	1.41999638692e-41	4.71035154825371e-40	True	False
HIC1	3.04513	1.42769002432142e-41	4.733192377746069e-40	True	False
PDGFRB	3.42388	1.45931007057413e-41	4.8352852513746e-40	True	False
CTD-2311M21.2	4.51603	1.52028643219364e-41	5.0344770765594e-40	True	False
RP11-826N14.2	3.4659	1.54103625326145e-41	5.10030761312481e-40	True	False
CTD-2027I19.2	2.96972	1.5691951733262e-41	5.1905715668335595e-40	True	False
PRRT1	3.06024	1.6920783918539099e-41	5.59388511699741e-40	True	False
FOXP4-AS1	-3.48013	1.72218253723305e-41	5.690196007538039e-40	True	False
B3GALT2	3.78253	1.73642435833708e-41	5.734017775408379e-40	True	False
RP5-1142A6.10	2.64422	1.74665760525905e-41	5.7645605168270596e-40	True	False
RAP1GAP	-3.51556	1.75471050747186e-41	5.787877040439709e-40	True	False
FAM72C	-4.17323	1.86995856288951e-41	6.1645493850664194e-40	True	False
CFB	-4.93371	1.94815005249968e-41	6.4187051870350694e-40	True	False
BTAF1	2.58877	1.95515669072598e-41	6.4381694266115194e-40	True	False
CMB9-55A18.1	2.54415	1.98085661090742e-41	6.519132647391429e-40	True	False
JHDM1D-AS1	-2.85725	2.07331386621474e-41	6.819584480445019e-40	True	False
BCAM	-4.42402	2.30939751928498e-41	7.591852754053509e-40	True	True
FOXL2	5.89665	2.3780743885383996e-41	7.813234759112049e-40	True	False
RP11-433J8.1	-4.03566	2.44996265029266e-41	8.04491379017905e-40	True	False
CTD-2376I4.2	-2.50612	2.47151446635911e-41	8.11113663606627e-40	True	False
PPP1R36	-3.24239	2.50907085381951e-41	8.229780497626e-40	True	False
CTD-2240J17.2	2.76551	2.57062129005817e-41	8.42694828163947e-40	True	False
SEMA3F	-4.09069	2.6313160139930897e-41	8.62109191363138e-40	True	True
STK4-AS1	-2.77877	2.72438731678121e-41	8.921035964469539e-40	True	False
KCTD7	2.62779	2.76345785659576e-41	9.04391758085119e-40	True	False
SERP2	2.58985	2.77723323888926e-41	9.08392520197498e-40	True	False
SEMA6A-AS1	3.0323	2.92107233768939e-41	9.54907023516643e-40	True	False
HSF4	3.28876	2.9802489971227897e-41	9.737086809841049e-40	True	False
CLEC1A	2.37569	2.98516079606531e-41	9.747698137920959e-40	True	False
PPP1R14BP3	-2.78883	2.9985881186971996e-41	9.7860886117772e-40	True	False
MAPK10	3.51056	3.00999308172005e-41	9.817839906472289e-40	True	False
XIST	4.6714	3.1234192573041097e-41	1.01821382032349e-39	True	False
PDE2A	2.95386	3.16109088263729e-41	1.02992138484858e-39	True	False
ABCC8	3.99425	3.18043104991248e-41	1.03564664444093e-39	True	False
PLCL2	2.79707	3.28936788090965e-41	1.07052477684205e-39	True	False
SMOC2	3.66526	3.31533420870848e-41	1.07837642021294e-39	True	False
IGFBP4	3.58289	3.3956126460303e-41	1.10387560719812e-39	True	False
AC005517.3	2.95421	3.6283392213465597e-41	1.17887820258293e-39	True	False
NCMAP	-4.29042	3.64698380358511e-41	1.18427914743802e-39	True	False
CTD-2325P2.2	2.44035	3.6739605409541497e-41	1.19237829611986e-39	True	False
AC093642.3	3.57046	3.6860464612237e-41	1.19563835960656e-39	True	False
ALDOB	2.65333	3.6929196386874297e-41	1.19720489957913e-39	True	False
SPERT	-3.54054	3.76482601314641e-41	1.21984110993435e-39	True	False
TMEM240	2.87905	3.86948245625517e-41	1.25305777650572e-39	True	False
RP11-651P23.4	-2.56847	3.90423334067301e-41	1.2636126703313e-39	True	False
RP11-317J9.1	2.81072	3.92957381804982e-41	1.2711118930711e-39	True	False
RP11-473M20.5	-3.63266	3.99443340330333e-41	1.29137915672689e-39	True	False
LY6G5B	2.89278	4.03015713915863e-41	1.30220979243823e-39	True	False
CTD-2015H6.3	-2.37762	4.07766687374059e-41	1.31683463688312e-39	True	False
RP11-45M22.2	3.17655	4.11029879977681e-41	1.32664139939243e-39	True	False
RP11-353N14.2	-4.2583	4.29618095883431e-41	1.38587321998608e-39	True	False
MLK7-AS1	2.65808	4.38457544545913e-41	1.41360932399802e-39	True	False
MECOM	-4.05638	4.43696560243401e-41	1.42971332209124e-39	True	True
KPNA5	2.35402	4.44085185488666e-41	1.4301789033046501e-39	True	False
CEP290	2.60355	4.44443018053853e-41	1.43054485937433e-39	True	False
LA16c-358B7.3	2.90042	4.56615136453869e-41	1.4689166012413e-39	True	False
CCL28	-4.01056	4.60324962571225e-41	1.48003823448874e-39	True	False
CLTCL1	2.48995	4.65975501648716e-41	1.49738402973579e-39	True	False
NACC1	-3.23931	4.73827236996406e-41	1.52178033829421e-39	True	True
CAMK2N2	-4.48884	4.88713515509667e-41	1.56873021655188e-39	True	False
SMAD9	2.97062	4.92594370616027e-41	1.58032151287281e-39	True	False
ROBO3	3.65027	5.11726556053342e-41	1.64080204598582e-39	True	False
RP11-465B22.3	-4.06658	5.32122195167747e-41	1.70526533452526e-39	True	False
ITGA10	3.24957	5.40788737391736e-41	1.73209103472637e-39	True	False
RAB39B	-3.28461	5.76747266127853e-41	1.8462530927342e-39	True	False
RP5-1148A21.3	-3.01459	6.20414214676024e-41	1.98495276405987e-39	True	False
AD000864.6	-2.73701	6.26573167329292e-41	2.0035634669933002e-39	True	False
RP1-223E5.4	-3.80089	6.29182487941692e-41	2.01080956498157e-39	True	False
RP11-47A8.5	-2.44271	6.37744825475448e-41	2.03706268381555e-39	True	False
RP11-231N3.1	-3.32335	6.44924737461816e-41	2.05887389892374e-39	True	False
TGFA	-4.51153	6.695249549144909e-41	2.13624408408746e-39	True	False
BSND	-3.75884	6.75932948374435e-41	2.15551595257065e-39	True	False
ZDHHC8P1	4.68088	6.79839101872284e-41	2.16679295031449e-39	True	False
RP3-329A5.8	3.11289	6.94235170323128e-41	2.21147311107663e-39	True	False
LDHAP2	2.78292	7.22588936897997e-41	2.300542527849e-39	True	False
RGS22	4.1785	7.23488004729665e-41	2.3021537645338702e-39	True	False
MORF4L2-AS1	3.35386	7.382623395422199e-41	2.34789066844315e-39	True	True
AC093110.3	3.21409	7.50923485911264e-41	2.38686102703026e-39	True	False
PTOV1-AS2	2.55748	7.57840010311708e-41	2.4075393516307e-39	True	False
WDR27	2.63667	7.72177491206381e-41	2.45175770256699e-39	True	False
DCN	4.36396	8.00428818639282e-41	2.54008237403617e-39	True	False
RP1-137D17.2	2.83133	8.61621832919403e-41	2.73279201917983e-39	True	False
ENPP6	5.0645	8.96362901766013e-41	2.8414412959066502e-39	True	False
WDFY3-AS2	2.35536	9.21908301775991e-41	2.92083884404215e-39	True	False
MAMDC2-AS1	2.63541	9.41753319410225e-41	2.9821000651011e-39	True	False
VDAC1P8	2.34903	9.64880076258487e-41	3.05368123972439e-39	True	False
CYP46A1	2.69891	1.10083369925426e-40	3.4820701369338e-39	True	False
S100A2	-4.96383	1.1089253860128e-40	3.50577215531655e-39	True	True
BOLA3	-2.5307	1.11162827593784e-40	3.51242157673756e-39	True	False
RBPMS	3.04436	1.1156289046198e-40	3.52316209496131e-39	True	False
LINC01588	-2.97767	1.12629581112612e-40	3.55493183790838e-39	True	False
RP11-930O11.1	1.90438	1.13913836419376e-40	3.59353066843481e-39	True	False
PLD1	2.78107	1.1547160415551398e-40	3.64071154092257e-39	True	True
PPP1R14B	-3.13869	1.1793735678189e-40	3.71645416763845e-39	True	False
CTD-2288F12.1	-2.12863	1.1951027577040398e-40	3.7639954112398e-39	True	False
GABRP	-5.40175	1.19618836450541e-40	3.76539014406723e-39	True	False
RP11-651L5.3	2.66136	1.20307221705875e-40	3.78502543219755e-39	True	False
ANO4	4.8763	1.20695322487222e-40	3.79519736265375e-39	True	False
PRDM6	3.58469	1.23370193221142e-40	3.87722601345908e-39	True	False
EFTUD1P1	-2.67137	1.2470819394290299e-40	3.91717464309339e-39	True	False
CD9	-3.83879	1.2904019464107099e-40	4.05107376327364e-39	True	False
RP11-605F22.1	-3.04801	1.31023833670934e-40	4.11114472430476e-39	True	False
KIAA1109	2.57202	1.36583075876801e-40	4.2832832804812e-39	True	False
SOX9-AS1	-3.68828	1.41375884910675e-40	4.43121493523396e-39	True	False
RP11-579D7.8	2.85608	1.4327641138322798e-40	4.48838259638549e-39	True	False
HIST1H2BK	-3.2265	1.4351869953657098e-40	4.49356971542056e-39	True	False
ARNTL2	-4.17298	1.436902177889e-40	4.4965366710959e-39	True	False
COL14A1	3.87627	1.47330600264706e-40	4.607994604435e-39	True	False
CDH6	-5.30129	1.60443668605481e-40	5.01544853285896e-39	True	False
FHDC1	-3.07639	1.6482061618861598e-40	5.14952347570416e-39	True	False
KB-1572G7.2	3.4873	1.6657005647008498e-40	5.20140750430385e-39	True	False
RP11-1391J7.1	2.85037	1.8047913530813398e-40	5.63273746696099e-39	True	False
ATP2B2	-4.62883	1.8250066612461898e-40	5.69279633772434e-39	True	False
TRHDE	5.30708	1.8373088594963197e-40	5.72812082480862e-39	True	False
RP11-1250I15.3	-2.42277	1.8484389719714297e-40	5.75975550090737e-39	True	False
MUC15	-5.43835	1.91150919061721e-40	5.95311642187916e-39	True	False
NID1	3.33114	1.9287694055551098e-40	6.00367909388011e-39	True	False
RP11-44D5.1	2.76573	1.93066294445017e-40	6.00638162234921e-39	True	False
CDR2L	-3.67247	1.9410608894927397e-40	6.03552483903261e-39	True	False
PDE6G	-4.69284	1.95384410601728e-40	6.07204995090709e-39	True	False
AC104654.2	3.28622	1.96880582008218e-40	6.11530295579183e-39	True	False
DLEU7	-2.87919	2.0420749668220597e-40	6.33952271496572e-39	True	False
IGFBP5	4.52295	2.04705684058373e-40	6.35162271071164e-39	True	False
COL27A1	3.58205	2.11311352181255e-40	6.55311292860248e-39	True	False
SLC5A9	3.07843	2.1359335539683e-40	6.62037690608557e-39	True	False
LYST	2.25403	2.36355732143337e-40	7.32202810401313e-39	True	False
AP002954.3	3.09495	2.3754383717480497e-40	7.354944780939361e-39	True	False
EMILIN3	4.34565	2.42535922933716e-40	7.505545114305351e-39	True	False
DNM1P41	2.90721	2.4972341854706896e-40	7.72388995876761e-39	True	False
PPARG	3.00664	2.5429645446101296e-40	7.86118237402669e-39	True	False
DUSP5P1	3.86477	2.5723132237784197e-40	7.94771524062043e-39	True	False
NR2F2	2.9012	2.5797729231862e-40	7.96656181408384e-39	True	False
ATP1A2	5.17467	2.5874222270309596e-40	7.98597373454693e-39	True	False
TUB	3.20014	2.7064331851968e-40	8.34889744191753e-39	True	False
MIR4435-2HG	-3.30013	2.709906955305e-40	8.35521364993276e-39	True	False
RP3-355L5.4	2.52949	2.8868671986626296e-40	8.89613715754107e-39	True	False
RP3-508I15.19	2.52039	2.99336333660124e-40	9.2194646488663e-39	True	False
DOPEY1	2.38682	2.9976580955981298e-40	9.22784071982313e-39	True	False
TFAP2A	-5.29152	3.1259319857908198e-40	9.61765870060987e-39	True	False
PRRX2	-4.59259	3.12766554555566e-40	9.61794096190006e-39	True	False
AP001471.1	2.09033	3.14634484567112e-40	9.67030573999263e-39	True	False
LTB4R2	2.46161	3.24828890322354e-40	9.97839602725423e-39	True	False
TRAF1	2.57299	3.2703406323508597e-40	1.00408713094206e-38	True	False
TAF1C	2.53324	3.44532020029263e-40	1.0572566927886e-38	True	False
ADAM20P1	2.67069	3.51772805925565e-40	1.07891113842542e-38	True	False
RP3-394A18.1	2.67442	3.5838110405106798e-40	1.09860405318763e-38	True	False
PI4KAP2	2.71217	3.68546650115803e-40	1.12917527774236e-38	True	True
MTUS1	2.60956	3.73181905354846e-40	1.14277936213237e-38	True	False
ZDHHC17	2.29637	3.75396514540495e-40	1.14896046072606e-38	True	False
RP11-407B7.1	-3.35756	3.79318007869158e-40	1.16035656495996e-38	True	False
MDGA1	3.47789	3.85873854420289e-40	1.17979521220224e-38	True	False
CTC-529I10.2	2.53721	3.86950356093909e-40	1.18246942150951e-38	True	False
PTGER1	-4.73643	3.88258009102661e-40	1.18584684208775e-38	True	True
UPB1	2.83005	3.902505191138849e-40	1.19131139448726e-38	True	False
RERGL	5.43914	3.939454453733959e-40	1.20196448621973e-38	True	False
RP11-246E12.2	-3.13471	4.1684317147047196e-40	1.27116552982362e-38	True	False
AC005519.4	2.75537	4.2001833980960896e-40	1.28018180876102e-38	True	False
CHI3L1	-6.24379	4.2281253156339396e-40	1.28765741198723e-38	True	False
CEP85L	2.52863	4.2291064690999395e-40	1.28765741198723e-38	True	False
CDCA4	-2.69015	4.25242074896102e-40	1.29408342802538e-38	True	True
CCDC178	2.90954	4.31164346840929e-40	1.31142464186337e-38	True	False
XXbac-BPGBPG55C20.1	3.64773	4.35419759267049e-40	1.32368058731827e-38	True	False
RORA	2.67425	4.44893448739247e-40	1.35177920749968e-38	True	False
RP11-1090M7.1	3.61123	4.5571275378368795e-40	1.3839351389011e-38	True	False
RP11-806H10.4	-3.44714	4.5607619107111e-40	1.38432120979983e-38	True	False
HRK	-4.5169	4.721592068655219e-40	1.43239557210715e-38	True	False
CXCL16	-3.26137	4.7628186903070095e-40	1.4441546671680901e-38	True	False
ACTN2	4.00368	4.81352605252687e-40	1.45877480436149e-38	True	False
SPRR2E	3.84778	4.97152310517328e-40	1.50587794738447e-38	True	False
SEPT4	2.42656	5.053414181842639e-40	1.52989176323785e-38	True	False
RP11-173M11.2	2.59319	5.11789687494747e-40	1.54861320677323e-38	True	False
CTC-366B18.2	-3.68978	5.2757144313019494e-40	1.59554273154414e-38	True	False
DCTPP1	-2.76753	5.42404415839235e-40	1.63955588670166e-38	True	False
SLC9A3R1	-3.20577	5.777269839734579e-40	1.74542673791383e-38	True	False
PKD2	2.39468	5.80937661156284e-40	1.75422212001012e-38	True	False
RP1-80N2.4	-3.47459	5.87554624112671e-40	1.77328889413418e-38	True	False
RP11-10C24.3	-2.47925	6.07390722498823e-40	1.83221194205477e-38	True	False
PAXBP1-AS1	2.04601	6.229290936511629e-40	1.87811679028197e-38	True	False
IFI27	-4.42526	6.292153084560129e-40	1.89609372349083e-38	True	True
TUBAP2	-2.87163	6.668502562135419e-40	2.00847068685067e-38	True	False
TMEM72-AS1	2.73817	6.805138663701109e-40	2.04857054500655e-38	True	False
CNNM1	4.13393	6.9337860435115895e-40	2.08622557891604e-38	True	False
RP11-227G15.11	2.54052	7.141412428541749e-40	2.1475928207207601e-38	True	False
RP11-1081M5.1	4.18763	7.1961156335980494e-40	2.16293304223606e-38	True	False
RLN2	-3.80193	7.24395842589552e-40	2.17619655665326e-38	True	False
CTD-2527I21.15	-3.76367	7.27267598024348e-40	2.18370390363221e-38	True	False
RP11-1081M5.3	3.994	7.2968981263781e-40	2.18985445256842e-38	True	False
NARF-IT1	2.45531	7.407802390857279e-40	2.2219993438751201e-38	True	False
FEZ1	2.42873	7.740775949159959e-40	2.32068779876018e-38	True	False
TCEAL2	4.75841	7.7933689024546e-40	2.33526006994728e-38	True	False
CITED4	-3.32579	7.81618010491217e-40	2.34089798939601e-38	True	True
LINC00152	-3.07591	7.990583307363639e-40	2.39190782181231e-38	True	False
RN7SL608P	2.57258	8.13530779087757e-40	2.4339860352267603e-38	True	False
RNF183	-3.49037	8.16976884026057e-40	2.44304863926138e-38	True	False
RP4-569M23.2	-2.84474	8.377724903442919e-40	2.50395664575811e-38	True	False
UFSP1	-2.61715	8.823071392385939e-40	2.63571823170505e-38	True	False
TVP23C	1.99593	8.979830581898969e-40	2.6811796907147e-38	True	False
COL6A4P2	4.52691	8.98624346552243e-40	2.68172760292292e-38	True	False
CTD-3035D6.2	-2.70778	9.078758935913059e-40	2.7074517099532e-38	True	False
C6orf3	2.802	9.08168622942256e-40	2.7074517099532e-38	True	False
TSPAN13	-2.98662	9.109697276454519e-40	2.71442103841293e-38	True	False
FAT4	3.01746	9.536842798334259e-40	2.84025311626446e-38	True	False
UBE2Q2L	2.77428	9.6689325894758e-40	2.87812876028497e-38	True	False
RP11-6O2.3	2.54157	9.77838933095658e-40	2.9092322264945e-38	True	False
GATM	3.5094	9.80677567375846e-40	2.91619657738297e-38	True	False
RP11-379F4.8	2.86398	1.01089064030221e-39	3.00451469302608e-38	True	False
DDR2	3.2769	1.01371165020175e-39	3.01137130732599e-38	True	False
SULT2B1	-4.79222	1.09475877481801e-39	3.2504847332799603e-38	True	False
RALGAPA1P	2.22718	1.13215589459623e-39	3.35981886835572e-38	True	False
SNX21	2.37537	1.17452470106356e-39	3.48378893736731e-38	True	False
MAGIX	-2.67798	1.22775423365243e-39	3.63983151627496e-38	True	False
KCNIP2	2.88723	1.25260386130297e-39	3.71162300450122e-38	True	False
TAS2R6P	2.73881	1.25828664928407e-39	3.72657685549597e-38	True	False
RP11-690I21.1	2.61147	1.29300905757175e-39	3.82747668527592e-38	True	False
KSR1	2.6518	1.29855940222269e-39	3.84196506775795e-38	True	False
SFMBT2	3.10612	1.30041949443829e-39	3.8455262192675203e-38	True	False
ZNF276	2.44387	1.31259438339229e-39	3.87957071511117e-38	True	False
BARX2	-5.98072	1.34677201305691e-39	3.97858049908659e-38	True	False
PSENEN	-2.7992	1.41620976897912e-39	4.18160204014947e-38	True	False
HIST1H4H	-3.55054	1.52424771883403e-39	4.49833529556757e-38	True	False
DRICH1	3.06182	1.53117388193324e-39	4.51650036140639e-38	True	False
RP1-131F15.2	3.05027	1.54873202343027e-39	4.56599248437689e-38	True	False
ATRNL1	4.88874	1.57697445307614e-39	4.64691853298057e-38	True	False
NFE2	-4.45933	1.6172421063187e-39	4.76318048417577e-38	True	False
TMEM171	-3.37601	1.62514709613609e-39	4.78405738888184e-38	True	False
RP11-94C24.6	1.92999	1.63155778968996e-39	4.80051666890144e-38	True	False
RP11-567J20.2	2.2308	1.68813611013033e-39	4.96449304555949e-38	True	False
CTD-2410N18.3	-2.70017	1.72148423476649e-39	5.06002348002286e-38	True	False
GNG4	4.48556	1.74050924344857e-39	5.11337873573023e-38	True	False
IFI6	-4.27399	1.83374544485771e-39	5.3845935792085e-38	True	False
MESTP1	2.97214	1.83728035806559e-39	5.39227057393988e-38	True	False
DENND1C	-2.90042	1.88268904190332e-39	5.52277449993681e-38	True	False
RP11-399O19.9	2.40865	1.91509479684634e-39	5.61502343814091e-38	True	False
[truncated: 56,583 more rows]
